# Supplementary material for: 5-Chloro-6-hy­droxy-7,8-dimethyl­chroman-2-one
Source: Acta Crystallogr Sect E Struct Rep Online. 2011 Jul 30;67(Pt 8):o2141–2. doi: 10.1107/S1600536811029345 (PMC3213581; doi:10.1107/S1600536811029345)
Supplement: Supplementary file 1 [file e-67-o2141-sup1.cif]

##############################################################################
#                                                                            #
# This CIF contains the data in a paper accepted for publication in          #
# Acta Crystallographica Section E. It conforms to the requirements of       #
# Notes for Authors for Acta Crystallographica Section E, and has been       #
# peer reviewed under the auspices of the IUCr Commission on Journals.       #
#                                                                            #
# Full details of the Crystallographic Information File format               #
# are given in the paper "The Crystallographic Information File (CIF):       #
# a New Standard Archive File for Crystallography" by S. R. Hall, F. H.      #
# Allen and I. D. Brown [Acta Cryst. (1991), A47, 655-685].                  #
#                                                                            #
# The current version of the core CIF dictionary is obtainable from          #
# ftp://ftp.iucr.org/pub/cif_core.dic.                                       #
#                                                                            #
# Software is freely available for graphical display of the structure(s)     #
# in this CIF. For information consult the CIF software page                 #
# http://www.iucr.org/resources/cif/software.                                #
#                                                                            #
# This file may be used for bona fide research purposes within the           #
# scientific community so long as proper attribution is given to the journal # 
# article from which it was obtained.                                        #
#                                                                            #
##############################################################################
data_I
_audit_creation_method     SHELXL-97
_chemical_name_systematic
;
5-Chloro-6-hydroxy-7,8-dimethylchroman-2-one
;
_chemical_name_common     ?
_chemical_formula_moiety     'C11 H11 Cl O3'
_chemical_formula_sum     'C11 H11 Cl O3'
_chemical_formula_iupac     'C11 H11 Cl O3'
_chemical_formula_weight     226.65
_chemical_melting_point     ?
_symmetry_cell_setting     tetragonal
_symmetry_space_group_name_H-M     'P -4 21 c'
_symmetry_space_group_name_Hall     'P -4 2n'
loop_
    _symmetry_equiv_pos_as_xyz
    'x, y, z'
    '-x, -y, z'
    'y, -x, -z'
    '-y, x, -z'
    '-x+1/2, y+1/2, -z+1/2'
    'x+1/2, -y+1/2, -z+1/2'
    '-y+1/2, -x+1/2, z+1/2'
    'y+1/2, x+1/2, z+1/2'
_cell_length_a     16.1375(6)
_cell_length_b     16.1375(6)
_cell_length_c     7.5887(6)
_cell_angle_alpha     90.00
_cell_angle_beta     90.00
_cell_angle_gamma     90.00
_cell_volume     1976.24(19)
_cell_formula_units_Z     8
_cell_measurement_reflns_used     1966
_cell_measurement_theta_min     2.52
_cell_measurement_theta_max     20.57
_cell_measurement_temperature     89(2)
_exptl_crystal_description     'needle'
_exptl_crystal_colour     'colourless'
_exptl_crystal_size_max     0.40
_exptl_crystal_size_mid     0.07
_exptl_crystal_size_min     0.05
_exptl_crystal_density_diffrn     1.524
_exptl_crystal_density_meas     ?
_exptl_crystal_density_method     'not measured'
_exptl_crystal_F_000     944
_exptl_absorpt_coefficient_mu     0.368
_exptl_absorpt_correction_type     multi-scan
_exptl_absorpt_process_details     '(SADABS; Bruker 2009)'
_exptl_absorpt_correction_T_min     0.7923
_exptl_absorpt_correction_T_max     1.00
_exptl_special_details
;
;
_diffrn_ambient_temperature     89(2)
_diffrn_radiation_type     MoK\a
_diffrn_radiation_wavelength     0.71073
_diffrn_radiation_source     'fine-focus sealed tube'
_diffrn_radiation_monochromator     graphite
_diffrn_measurement_device_type     'Bruker APEXII CCD area-detector'
_diffrn_measurement_method     \w
_diffrn_detector_area_resol_mean     ?
_diffrn_reflns_number     22360
_diffrn_reflns_av_R_equivalents     0.0950
_diffrn_reflns_av_sigmaI/netI     0.0497
_diffrn_reflns_theta_min     3.90
_diffrn_reflns_theta_max     26.40
_diffrn_reflns_theta_full     26.40
_diffrn_measured_fraction_theta_max     0.995
_diffrn_measured_fraction_theta_full     0.995
_diffrn_reflns_limit_h_min     -20
_diffrn_reflns_limit_h_max     20
_diffrn_reflns_limit_k_min     -20
_diffrn_reflns_limit_k_max     19
_diffrn_reflns_limit_l_min     -9
_diffrn_reflns_limit_l_max     8
_diffrn_standards_number     0
_diffrn_standards_interval_count     ?
_diffrn_standards_interval_time     ?
_diffrn_standards_decay_%     ?
_refine_special_details
;
Refinement of <i>F</i>^2^ against ALL reflections. The weighted <i>R</i>-factor
<i>wR</i> and goodness of fit <i>S</i> are based on <i>F</i>^2^, conventional
<i>R</i>-factors <i>R</i> are based on <i>F</i>, with <i>F</i> set to zero for
negative <i>F</i>^2^. The threshold expression of <i>F</i>^2^ >
\s(<i>F</i>^2^) is used only for calculating <i>R</i>-factors(gt) <i>etc</i>.
and is not relevant to the choice of reflections for refinement.
<i>R</i>-factors based on <i>F</i>^2^ are statistically about twice as large
as those based on <i>F</i>, and <i>R</i>- factors based on ALL data will be
even larger.
;
_reflns_number_total     2030
_reflns_number_gt     1618
_reflns_threshold_expression     I>2\s(I)
_refine_ls_structure_factor_coef     Fsqd
_refine_ls_matrix_type     full
_refine_ls_R_factor_all     0.0678
_refine_ls_R_factor_gt     0.0497
_refine_ls_wR_factor_gt     0.1313
_refine_ls_wR_factor_ref     0.1425
_refine_ls_goodness_of_fit_ref     1.067
_refine_ls_restrained_S_all     1.067
_refine_ls_number_reflns     2030
_refine_ls_number_parameters     141
_refine_ls_number_restraints     0
_refine_ls_hydrogen_treatment     mixed
_refine_ls_weighting_scheme     calc
_refine_ls_weighting_details
         'calc w=1/[\s^2^(Fo^2^)+(0.0781P)^2^+0.6384P] where P=(Fo^2^+2Fc^2^)/3'
_atom_sites_solution_hydrogens     geom
_atom_sites_solution_primary     direct
_atom_sites_solution_secondary     difmap
_refine_ls_shift/su_max     0.000
_refine_ls_shift/su_mean     0.000
_refine_diff_density_max     0.332
_refine_diff_density_min     -0.392
_refine_ls_extinction_method     none
_refine_ls_extinction_coef     ?
_refine_ls_abs_structure_details
;
Flack (1983), 859 Friedel pairs
;
_refine_ls_abs_structure_Flack     -0.04(12)
loop_
    _atom_type_symbol
    _atom_type_description
    _atom_type_scat_dispersion_real
    _atom_type_scat_dispersion_imag
    _atom_type_scat_source
    'C' 'C' 0.0033 0.0016
                         'International Tables Vol C Tables 4.2.6.8 and 6.1.1.4'
    'H' 'H' 0.0000 0.0000
                         'International Tables Vol C Tables 4.2.6.8 and 6.1.1.4'
    'O' 'O' 0.0106 0.0060
                         'International Tables Vol C Tables 4.2.6.8 and 6.1.1.4'
    'Cl' 'Cl' 0.1484 0.1585
                         'International Tables Vol C Tables 4.2.6.8 and 6.1.1.4'
_computing_data_collection     'APEX2 (Bruker 2009)'
_computing_cell_refinement     'SAINT (Bruker 2009)'
_computing_data_reduction     'SAINT (Bruker 2009)'
_computing_structure_solution     'SHELXS97 (Sheldrick, 2008)'
_computing_structure_refinement
;
SHELXL97 (Sheldrick, 2008) and TITAN2000 (Hunter & Simpson,
1999)
;
_computing_molecular_graphics
;
SHELXTL (Sheldrick, 2008) and Mercury (Macrae <i>et al.</i>,
2008)
;
_computing_publication_material
;
SHELXL97 (Sheldrick, 2008), enCIFer (Allen <i>et al.</i>, 2004),
PLATON (Spek, 2009) and publCIF (Westrip, 2010)
;
loop_
    _atom_site_type_symbol
    _atom_site_label
    _atom_site_fract_x
    _atom_site_fract_y
    _atom_site_fract_z
    _atom_site_U_iso_or_equiv
    _atom_site_adp_type
    _atom_site_calc_flag
    _atom_site_refinement_flags
    _atom_site_occupancy
    _atom_site_symmetry_multiplicity
    _atom_site_disorder_assembly
    _atom_site_disorder_group
    O O1 0.29181(15) 0.46995(15) 0.9081(4) 0.0286(6) Uani d . 1 1 . .
    C C1 0.2457(2) 0.3970(2) 0.8839(5) 0.0246(8) Uani d . 1 1 . .
    C C2 0.1624(2) 0.4026(2) 0.9338(5) 0.0246(8) Uani d . 1 1 . .
    C C21 0.1277(2) 0.4829(2) 1.0015(6) 0.0295(9) Uani d . 1 1 . .
    H H2A 0.1709 0.5132 1.0655 0.044 Uiso calc R 1 1 . .
    H H2B 0.0812 0.4715 1.0810 0.044 Uiso calc R 1 1 . .
    H H2C 0.1083 0.5165 0.9021 0.044 Uiso calc R 1 1 . .
    C C3 0.1126(2) 0.3318(2) 0.9168(5) 0.0243(8) Uani d . 1 1 . .
    C C31 0.02056(19) 0.3310(2) 0.9744(4) 0.0166(7) Uani d . 1 1 . .
    H H3A -0.0132 0.3587 0.8847 0.025 Uiso calc R 1 1 . .
    H H3B 0.0148 0.3602 1.0870 0.025 Uiso calc R 1 1 . .
    H H3C 0.0019 0.2736 0.9879 0.025 Uiso calc R 1 1 . .
    C C4 0.1472(2) 0.2595(2) 0.8461(5) 0.0239(8) Uani d . 1 1 . .
    O O4 0.09528(17) 0.19372(16) 0.8261(4) 0.0308(7) Uani d . 1 1 . .
    H H4O 0.121(3) 0.162(3) 0.769(6) 0.037 Uiso d . 1 1 . .
    C C5 0.2308(2) 0.2574(2) 0.8003(5) 0.0256(8) Uani d . 1 1 . .
    Cl Cl5 0.27140(6) 0.16405(6) 0.72670(15) 0.0370(3) Uani d . 1 1 . .
    C C6 0.2815(2) 0.3256(2) 0.8168(5) 0.0253(8) Uani d . 1 1 . .
    C C7 0.3714(2) 0.3268(2) 0.7691(6) 0.0294(9) Uani d . 1 1 . .
    H H7A 0.3812 0.2882 0.6699 0.035 Uiso calc R 1 1 . .
    H H7B 0.4045 0.3074 0.8709 0.035 Uiso calc R 1 1 . .
    C C8 0.3994(2) 0.4131(3) 0.7170(6) 0.0347(9) Uani d . 1 1 . .
    H H8A 0.4607 0.4149 0.7194 0.042 Uiso calc R 1 1 . .
    H H8B 0.3815 0.4239 0.5943 0.042 Uiso calc R 1 1 . .
    C C9 0.3668(2) 0.4805(2) 0.8318(6) 0.0279(9) Uani d . 1 1 . .
    O O9 0.40023(17) 0.54650(16) 0.8556(4) 0.0348(7) Uani d . 1 1 . .
loop_
    _atom_site_aniso_label
    _atom_site_aniso_U_11
    _atom_site_aniso_U_22
    _atom_site_aniso_U_33
    _atom_site_aniso_U_12
    _atom_site_aniso_U_13
    _atom_site_aniso_U_23
    O1 0.0223(13) 0.0216(13) 0.0419(16) 0.0005(11) 0.0013(11) -0.0028(11)
    C1 0.0241(19) 0.0182(17) 0.032(2) -0.0010(15) -0.0035(15) 0.0018(16)
    C2 0.0260(19) 0.0201(18) 0.0278(19) 0.0045(16) -0.0020(16) 0.0018(15)
    C21 0.027(2) 0.0183(19) 0.043(2) -0.0007(16) -0.0001(18) -0.0065(17)
    C3 0.0210(19) 0.0255(18) 0.0263(18) 0.0006(15) -0.0035(15) 0.0032(16)
    C31 0.0134(16) 0.0129(16) 0.0235(18) -0.0005(13) -0.0005(13) 0.0001(14)
    C4 0.0262(19) 0.0184(17) 0.0270(18) -0.0008(14) -0.0024(15) 0.0024(15)
    O4 0.0281(15) 0.0227(14) 0.0418(17) -0.0042(12) -0.0004(13) -0.0031(12)
    C5 0.0287(19) 0.0177(17) 0.031(2) 0.0034(15) -0.0003(17) 0.0001(15)
    Cl5 0.0364(6) 0.0255(5) 0.0492(6) 0.0042(4) -0.0028(5) -0.0048(5)
    C6 0.0259(19) 0.0222(19) 0.0279(19) 0.0049(15) -0.0044(15) 0.0016(15)
    C7 0.0213(17) 0.0247(18) 0.042(2) 0.0044(14) -0.0024(17) -0.0012(18)
    C8 0.0212(19) 0.042(2) 0.041(2) -0.0005(16) -0.0001(17) -0.002(2)
    C9 0.0193(18) 0.025(2) 0.039(2) 0.0000(15) -0.0036(16) 0.0061(17)
    O9 0.0273(14) 0.0227(14) 0.0543(19) -0.0014(12) -0.0046(14) 0.0067(13)
_geom_special_details
;
All e.s.d.'s (except the e.s.d. in the dihedral angle between two l.s. planes)
are estimated using the full covariance matrix. The cell e.s.d.'s are taken
into account individually in the estimation of e.s.d.'s in distances, angles
and torsion angles; correlations between e.s.d.'s in cell parameters are only
used when they are defined by crystal symmetry. An approximate (isotropic)
treatment of cell e.s.d.'s is used for estimating e.s.d.'s involving l.s.
planes.
;
loop_
    _geom_bond_atom_site_label_1
    _geom_bond_atom_site_label_2
    _geom_bond_site_symmetry_2
    _geom_bond_distance
    _geom_bond_publ_flag
    O1 C9 . 1.353(4) ?
    O1 C1 . 1.404(4) ?
    C1 C6 . 1.386(5) ?
    C1 C2 . 1.399(5) ?
    C2 C3 . 1.402(5) ?
    C2 C21 . 1.503(5) ?
    C21 H2A . 0.9800 ?
    C21 H2B . 0.9800 ?
    C21 H2C . 0.9800 ?
    C3 C4 . 1.401(5) ?
    C3 C31 . 1.549(5) ?
    C31 H3A . 0.9800 ?
    C31 H3B . 0.9800 ?
    C31 H3C . 0.9800 ?
    C4 O4 . 1.361(4) ?
    C4 C5 . 1.394(5) ?
    O4 H4O . 0.78(4) ?
    C5 C6 . 1.377(5) ?
    C5 Cl5 . 1.735(3) ?
    C6 C7 . 1.495(5) ?
    C7 C8 . 1.517(5) ?
    C7 H7A . 0.9900 ?
    C7 H7B . 0.9900 ?
    C8 C9 . 1.489(6) ?
    C8 H8A . 0.9900 ?
    C8 H8B . 0.9900 ?
    C9 O9 . 1.207(4) ?
loop_
    _geom_angle_atom_site_label_1
    _geom_angle_atom_site_label_2
    _geom_angle_atom_site_label_3
    _geom_angle_site_symmetry_1
    _geom_angle_site_symmetry_3
    _geom_angle
    _geom_angle_publ_flag
    C9 O1 C1 . . 121.6(3) ?
    C6 C1 C2 . . 123.6(3) ?
    C6 C1 O1 . . 121.6(3) ?
    C2 C1 O1 . . 114.8(3) ?
    C1 C2 C3 . . 118.2(3) ?
    C1 C2 C21 . . 120.4(3) ?
    C3 C2 C21 . . 121.3(3) ?
    C2 C21 H2A . . 109.5 ?
    C2 C21 H2B . . 109.5 ?
    H2A C21 H2B . . 109.5 ?
    C2 C21 H2C . . 109.5 ?
    H2A C21 H2C . . 109.5 ?
    H2B C21 H2C . . 109.5 ?
    C4 C3 C2 . . 119.1(3) ?
    C4 C3 C31 . . 118.9(3) ?
    C2 C3 C31 . . 122.1(3) ?
    C3 C31 H3A . . 109.5 ?
    C3 C31 H3B . . 109.5 ?
    H3A C31 H3B . . 109.5 ?
    C3 C31 H3C . . 109.5 ?
    H3A C31 H3C . . 109.5 ?
    H3B C31 H3C . . 109.5 ?
    O4 C4 C5 . . 123.3(3) ?
    O4 C4 C3 . . 116.6(3) ?
    C5 C4 C3 . . 120.1(3) ?
    C4 O4 H4O . . 104(3) ?
    C6 C5 C4 . . 122.2(3) ?
    C6 C5 Cl5 . . 120.0(3) ?
    C4 C5 Cl5 . . 117.8(3) ?
    C5 C6 C1 . . 116.8(3) ?
    C5 C6 C7 . . 124.3(3) ?
    C1 C6 C7 . . 118.9(3) ?
    C6 C7 C8 . . 111.3(3) ?
    C6 C7 H7A . . 109.4 ?
    C8 C7 H7A . . 109.4 ?
    C6 C7 H7B . . 109.4 ?
    C8 C7 H7B . . 109.4 ?
    H7A C7 H7B . . 108.0 ?
    C9 C8 C7 . . 114.4(3) ?
    C9 C8 H8A . . 108.7 ?
    C7 C8 H8A . . 108.7 ?
    C9 C8 H8B . . 108.7 ?
    C7 C8 H8B . . 108.7 ?
    H8A C8 H8B . . 107.6 ?
    O9 C9 O1 . . 116.5(4) ?
    O9 C9 C8 . . 125.1(4) ?
    O1 C9 C8 . . 118.3(3) ?
loop_
    _geom_torsion_atom_site_label_1
    _geom_torsion_atom_site_label_2
    _geom_torsion_atom_site_label_3
    _geom_torsion_atom_site_label_4
    _geom_torsion_site_symmetry_1
    _geom_torsion_site_symmetry_2
    _geom_torsion_site_symmetry_3
    _geom_torsion_site_symmetry_4
    _geom_torsion
    _geom_torsion_publ_flag
    C9 O1 C1 C6 . . . . 15.2(5) ?
    C9 O1 C1 C2 . . . . -165.2(3) ?
    C6 C1 C2 C3 . . . . 0.7(6) ?
    O1 C1 C2 C3 . . . . -178.9(3) ?
    C6 C1 C2 C21 . . . . -178.5(4) ?
    O1 C1 C2 C21 . . . . 1.9(5) ?
    C1 C2 C3 C4 . . . . -1.8(5) ?
    C21 C2 C3 C4 . . . . 177.4(3) ?
    C1 C2 C3 C31 . . . . 177.9(3) ?
    C21 C2 C3 C31 . . . . -2.9(6) ?
    C2 C3 C4 O4 . . . . -177.5(3) ?
    C31 C3 C4 O4 . . . . 2.8(5) ?
    C2 C3 C4 C5 . . . . 2.5(6) ?
    C31 C3 C4 C5 . . . . -177.2(3) ?
    O4 C4 C5 C6 . . . . 177.9(4) ?
    C3 C4 C5 C6 . . . . -2.0(6) ?
    O4 C4 C5 Cl5 . . . . -4.0(5) ?
    C3 C4 C5 Cl5 . . . . 176.0(3) ?
    C4 C5 C6 C1 . . . . 0.8(6) ?
    Cl5 C5 C6 C1 . . . . -177.1(3) ?
    C4 C5 C6 C7 . . . . -179.8(4) ?
    Cl5 C5 C6 C7 . . . . 2.2(5) ?
    C2 C1 C6 C5 . . . . -0.2(6) ?
    O1 C1 C6 C5 . . . . 179.3(3) ?
    C2 C1 C6 C7 . . . . -179.6(4) ?
    O1 C1 C6 C7 . . . . 0.0(6) ?
    C5 C6 C7 C8 . . . . 152.5(4) ?
    C1 C6 C7 C8 . . . . -28.2(5) ?
    C6 C7 C8 C9 . . . . 42.6(5) ?
    C1 O1 C9 O9 . . . . 177.5(4) ?
    C1 O1 C9 C8 . . . . 1.3(5) ?
    C7 C8 C9 O9 . . . . 153.5(4) ?
    C7 C8 C9 O1 . . . . -30.7(5) ?
loop_
    _geom_hbond_atom_site_label_D
    _geom_hbond_atom_site_label_H
    _geom_hbond_atom_site_label_A
    _geom_hbond_site_symmetry_A
    _geom_hbond_distance_DH
    _geom_hbond_distance_HA
    _geom_hbond_distance_DA
    _geom_hbond_angle_DHA
    C8 H8A O9 2_665 0.99 2.55 3.463(5) 153.5
    C7 H7B O1 4_657 0.99 2.64 3.588(5) 160.0
    C7 H7B O9 4_657 0.99 2.68 3.357(5) 126.0
    O4 H4O O9 5_546 0.78(4) 2.12(5) 2.748(4) 137(4)
    C8 H8B O4 7_554 0.99 2.39 3.328(5) 157.8
data_global
_journal_date_recd_electronic     2011-07-15
_journal_date_accepted     2011-07-20
_journal_name_full     'Acta Crystallographica, Section E'
_journal_year     2011
_journal_volume     67
_journal_issue      8
_journal_page_first     o2141
_journal_page_last     o2142
_journal_paper_category     QO
_journal_coeditor_code     LH5289
_publ_contact_author_name     'Professor Jim Simpson'
_publ_contact_author_address
;
Department of Chemistry
University of Otago
PO Box 56
Dunedin
New Zealand
;
_publ_contact_author_email     jsimpson@alkali.otago.ac.nz
_publ_contact_author_fax     +64-3-04797906
_publ_contact_author_phone     +64-3-4797914
_publ_section_title
;
5-Chloro-6-hydroxy-7,8-dimethylchroman-2-one
;
loop_
    _publ_author_name
    _publ_author_address
    'Cameron, Scott A.'
;
Department of Chemistry
University of Otago
PO Box 56
Dunedin
New Zealand
;
    'Goswami, Shailesh K. '
;
Department of Chemistry
University of Otago
PO Box 56
Dunedin
New Zealand
;
    'Hanton, Lyall R.'
;
Department of Chemistry
University of Otago
PO Box 56
Dunedin
New Zealand
;
    'McAdam, C. John'
;
Department of Chemistry
University of Otago
PO Box 56
Dunedin
New Zealand
;
    'Moratti, Stephen C. '
;
Department of Chemistry
University of Otago
PO Box 56
Dunedin
New Zealand
;
    'Simpson, Jim'
;
Department of Chemistry
University of Otago
PO Box 56
Dunedin
New Zealand
;
