# Supplementary material for: 5-Chloro-6-hy­droxy-7,8-dimethyl­chroman-2-one
Source: Acta Crystallogr Sect E Struct Rep Online. 2011 Jul 30;67(Pt 8):o2141–2. doi: 10.1107/S1600536811029345 (PMC3213581; doi:10.1107/S1600536811029345)
Supplement: Supplementary file 2 [file e-67-o2141-Isup2.hkl]

# 
# h,k,l, Fc-squared, Fo-squared, sigma(Fo-squared) and status flag 
# 
data_I
_shelx_title ' SKG3_43 in P-42(1)c' 
_shelx_refln_list_code          4 
_shelx_F_calc_maximum      167.95 
_exptl_crystal_F_000       944.00 
_reflns_d_resolution_high  0.7991 
 
loop_ 
 _symmetry_equiv_pos_as_xyz 
 'x, y, z' 
 '-x, -y, z' 
 'y, -x, -z' 
 '-y, x, -z' 
 '-x+1/2, y+1/2, -z+1/2' 
 'x+1/2, -y+1/2, -z+1/2' 
 '-y+1/2, -x+1/2, z+1/2' 
 'y+1/2, x+1/2, z+1/2' 
 
_cell_length_a    16.1375 
_cell_length_b    16.1375 
_cell_length_c     7.5887 
_cell_angle_alpha  90.000 
_cell_angle_beta   90.000 
_cell_angle_gamma  90.000 
 
_shelx_F_squared_multiplier     1.000 
 
loop_ 
 _refln_index_h 
 _refln_index_k 
 _refln_index_l 
 _refln_F_squared_calc 
 _refln_F_squared_meas 
 _refln_F_squared_sigma 
 _refln_observed_status 
   1   3   0        0.48        4.35      2.23 o 
   2   3   0      155.42      144.08      9.73 o 
   3   3   0       24.18       -0.14      4.88 o 
   0   4   0      971.35      945.57     20.19 o 
   1   4   0     9273.40     8625.35     83.73 o 
   2   4   0     2327.83     2536.76     31.82 o 
   3   4   0     1713.29     1699.40     24.98 o 
   4   4   0    10916.77    10587.95    155.50 o 
   1   5   0     1474.91     1591.80     19.88 o 
   2   5   0       86.11       54.84      5.09 o 
   3   5   0     1252.16     1154.03     25.25 o 
   4   5   0        0.23       19.55      5.10 o 
   5   5   0       40.19       15.34      9.46 o 
   0   6   0      109.81      228.83     13.79 o 
   1   6   0      655.34      579.48     13.12 o 
   2   6   0       37.11       10.24      4.52 o 
   3   6   0     1963.20     2077.30     33.02 o 
   4   6   0      877.34      821.01     29.48 o 
   5   6   0        1.17       19.92      7.25 o 
   6   6   0     1508.55     1480.62     48.14 o 
   1   7   0     3539.51     3839.41     49.00 o 
   2   7   0       81.23       60.34      7.17 o 
   3   7   0      600.59      457.03     17.39 o 
   4   7   0     5358.21     6425.72     93.71 o 
   5   7   0      294.80      342.67     18.63 o 
   6   7   0     1016.92     1235.03     30.72 o 
   7   7   0     1295.49     1357.15     51.66 o 
   0   8   0     2951.93     3220.90     67.56 o 
   1   8   0       13.19       20.84      5.50 o 
   2   8   0      977.45     1238.17     24.68 o 
   3   8   0     2196.32     2005.38     40.63 o 
   4   8   0        5.13        2.57      6.40 o 
   5   8   0     3331.09     3178.50     53.05 o 
   6   8   0     3442.76     3375.61     59.10 o 
   7   8   0     1017.16      947.34     32.31 o 
   8   8   0        9.38       18.36     16.40 o 
   1   9   0      147.93      196.40     10.32 o 
   2   9   0      576.40      782.21     21.50 o 
   3   9   0     2792.38     2949.48     55.14 o 
   4   9   0       10.20       -4.21      7.09 o 
   5   9   0      190.49      206.58     17.42 o 
   6   9   0        0.08        9.49      7.19 o 
   7   9   0     2125.75     1880.16     40.90 o 
   8   9   0        8.34       10.51     10.82 o 
   9   9   0      882.14      870.46     89.21 o 
   0  10   0       19.41       20.75      8.89 o 
   1  10   0       80.43      123.13     10.67 o 
   2  10   0      904.51      988.87     27.61 o 
   3  10   0     2345.50     2390.33     54.57 o 
   4  10   0      346.14      273.81     25.52 o 
   5  10   0     1020.39      954.31     35.16 o 
   6  10   0      668.13      676.64     26.30 o 
   7  10   0     1708.72     1741.01     35.15 o 
   8  10   0     1530.74     1534.41     47.04 o 
   9  10   0      143.18      115.93     16.57 o 
  10  10   0       38.41       33.66     18.83 o 
   1  11   0      256.02      188.90     12.41 o 
   2  11   0      218.25      239.95     14.21 o 
   3  11   0      336.23      400.65     21.33 o 
   4  11   0      295.63      320.53     18.80 o 
   5  11   0       15.02       20.43     10.22 o 
   6  11   0      243.25      243.94     18.00 o 
   7  11   0        0.23        4.50      8.60 o 
   8  11   0      111.49       75.94     14.73 o 
   9  11   0      148.44      164.05     18.35 o 
  10  11   0       22.78       -0.17     13.16 o 
  11  11   0       19.58        6.81     18.83 o 
   0  12   0     1526.75     1497.32     51.68 o 
   1  12   0     3358.13     3352.03     63.13 o 
   2  12   0     1555.92     1426.25     38.85 o 
   3  12   0       20.67       17.33      9.41 o 
   4  12   0        4.18       -1.75      8.96 o 
   5  12   0     1516.97     1498.49     54.16 o 
   6  12   0     1432.25     1499.23     42.82 o 
   7  12   0     2603.83     2815.82     61.62 o 
   8  12   0      873.46      775.21     35.05 o 
   9  12   0       97.51       90.25     16.77 o 
  10  12   0       12.87       12.41     13.68 o 
  11  12   0       87.74       83.65     18.45 o 
  12  12   0      199.28      198.51     43.29 o 
   1  13   0     1641.91     1604.61     42.51 o 
   2  13   0       47.04       43.82     11.58 o 
   3  13   0     1112.34     1185.55     57.76 o 
   4  13   0       45.75       63.01     14.08 o 
   5  13   0       11.09        4.31     11.20 o 
   6  13   0     2005.18     2018.96     48.99 o 
   7  13   0      237.14      252.45     21.29 o 
   8  13   0       59.70       31.93     13.09 o 
   9  13   0      306.12      268.07     22.50 o 
  10  13   0      766.51      822.50     34.17 o 
  11  13   0       86.75       68.46     18.12 o 
  12  13   0        3.68       20.95     17.27 o 
  13  13   0      407.13      438.90     41.50 o 
   0  14   0     2406.87     2399.80     72.09 o 
   1  14   0      716.55      725.23     30.50 o 
   2  14   0      375.16      378.32     22.06 o 
   3  14   0     1503.43     1549.26     56.34 o 
   4  14   0       94.42      101.84     17.18 o 
   5  14   0        1.78       -9.73     11.50 o 
   6  14   0      492.85      472.71     28.20 o 
   7  14   0      203.88      246.18     18.91 o 
   8  14   0       27.87       16.90     14.73 o 
   9  14   0        2.34       -6.49     13.94 o 
  10  14   0       85.90       99.72     18.68 o 
  11  14   0      649.03      781.78     43.03 o 
  12  14   0       88.96      126.98     23.84 o 
  13  14   0       68.66       62.99     21.09 o 
  14  14   0       75.24       97.86     35.48 o 
   1  15   0      552.14      547.14     30.15 o 
   2  15   0      443.75      434.35     25.64 o 
   3  15   0      471.98      496.04     36.78 o 
   4  15   0        0.67       -0.95     14.06 o 
   5  15   0      175.20      160.81     17.06 o 
   6  15   0       30.96       16.79     14.25 o 
   7  15   0      230.83      190.30     21.93 o 
   8  15   0      158.78      143.93     25.90 o 
   9  15   0        0.16        9.23     16.49 o 
  10  15   0        2.50       -2.45     18.93 o 
  11  15   0        3.08       22.65     24.43 o 
  12  15   0       32.86       26.61     21.65 o 
  13  15   0      726.51      844.38     57.03 o 
   0  16   0     1862.84     1819.80    115.70 o 
   1  16   0       36.61       50.74     16.27 o 
   2  16   0      726.72      737.21     51.32 o 
   3  16   0       44.45       67.51     17.59 o 
   4  16   0       82.88       73.69     17.30 o 
   5  16   0      265.05      271.69     25.10 o 
   6  16   0       11.85       31.08     14.73 o 
   7  16   0       42.67       31.91     17.20 o 
   8  16   0       68.07       92.89     24.32 o 
   9  16   0      122.37      115.79     21.73 o 
  10  16   0       63.68       46.92     21.39 o 
  11  16   0      140.25      125.48     28.51 o 
  12  16   0       10.93        2.39     23.08 o 
   1  17   0      658.95      678.58     51.59 o 
   2  17   0      169.52      159.68     31.97 o 
   3  17   0       62.79       42.85     18.33 o 
   4  17   0      366.42      361.98     38.47 o 
   5  17   0      174.22       98.51     23.25 o 
   6  17   0      413.18      448.32     46.79 o 
   7  17   0        0.08      -15.23     17.83 o 
   8  17   0        1.95       23.62     21.12 o 
   9  17   0        2.99        3.73     22.78 o 
  10  17   0      121.96      132.50     26.53 o 
   0  18   0      415.83      493.87     53.70 o 
   1  18   0       46.24       16.38     20.77 o 
   2  18   0      213.63      169.23     28.14 o 
   3  18   0       87.73       61.35     20.86 o 
   4  18   0       60.10       77.10     19.97 o 
   5  18   0       26.92       37.85     20.10 o 
   6  18   0        2.13       -0.84     20.56 o 
   7  18   0      315.46      390.47     54.60 o 
   8  18   0       10.41       14.70     23.01 o 
   9  18   0      126.17      131.35     28.60 o 
   1  19   0       55.45       15.03     22.63 o 
   2  19   0      102.95      133.05     27.32 o 
   3  19   0       14.34        0.77     22.60 o 
   4  19   0       34.02       33.05     22.84 o 
   5  19   0       37.37       31.41     21.78 o 
   6  19   0        8.22       28.55     22.82 o 
   0  20   0      113.93       58.74     41.51 o 
   1  20   0       76.33      119.85     36.15 o 
   2  20   0       64.47       52.22     25.00 o 
  -1   2   1        2.10        8.60      2.16 o 
   1   2   1        5.10        4.73      2.19 o 
  -2   3   1     3867.08     3498.08     34.61 o 
  -1   3   1     1243.71     1313.59     16.27 o 
   0   3   1       70.34       21.47      2.90 o 
   1   3   1     1233.77     1296.90     15.51 o 
   2   3   1     3914.28     3534.63     33.90 o 
  -3   4   1     3546.86     3441.69     35.88 o 
  -2   4   1     1584.76     1338.91     16.26 o 
  -1   4   1      104.84       79.53      4.29 o 
   0   4   1       80.65      129.45      6.08 o 
   1   4   1      106.04       76.80      5.75 o 
   2   4   1     1602.76     1324.41     16.82 o 
   3   4   1     3477.39     3362.32     39.11 o 
  -4   5   1     3796.50     3821.45     44.25 o 
  -3   5   1     4843.59     4746.43     55.71 o 
  -2   5   1     3870.09     3749.67     39.34 o 
  -1   5   1     4891.20     4735.89     47.90 o 
   0   5   1     2255.88     2313.27     26.40 o 
   1   5   1     4915.76     4726.21     47.38 o 
   2   5   1     3909.38     3754.20     43.17 o 
   3   5   1     4826.92     4616.66     54.13 o 
   4   5   1     3793.19     3791.96     47.55 o 
  -5   6   1     1292.78     1371.21     24.19 o 
  -4   6   1     1308.54     1578.98     24.28 o 
  -3   6   1     2168.96     2540.95     34.98 o 
  -2   6   1     2789.34     2386.07     30.27 o 
  -1   6   1     2009.15     1932.75     27.18 o 
   0   6   1    16526.74    15779.23    165.83 o 
   1   6   1     2027.46     1966.80     27.12 o 
   2   6   1     2756.51     2362.29     36.78 o 
   3   6   1     2151.90     2503.90     36.58 o 
   4   6   1     1345.12     1605.97     26.25 o 
   5   6   1     1323.06     1382.37     27.48 o 
  -6   7   1     2846.99     3022.51     47.08 o 
  -5   7   1      113.86      114.40      8.42 o 
  -4   7   1     6150.10     6440.07     78.80 o 
  -3   7   1      461.14      356.07     13.95 o 
  -2   7   1      792.07      840.17     23.28 o 
  -1   7   1      475.13      462.40     14.90 o 
   0   7   1      164.44      280.64     10.88 o 
   1   7   1      491.25      421.80     12.93 o 
   2   7   1      795.11      793.89     17.70 o 
   3   7   1      456.31      309.37     13.43 o 
   4   7   1     6119.61     6324.40     83.27 o 
   5   7   1      101.68      124.86     11.39 o 
   6   7   1     2862.55     3038.55     53.87 o 
  -7   8   1      303.53      344.75     16.71 o 
  -6   8   1      634.10      652.41     25.81 o 
  -5   8   1      129.80      160.18     12.67 o 
  -4   8   1     3025.44     3580.83     54.69 o 
  -3   8   1      140.36      134.22     12.04 o 
  -2   8   1      622.54      702.63     28.83 o 
  -1   8   1     3363.37     3133.38     49.77 o 
   0   8   1     9474.63     9482.10    125.56 o 
   1   8   1     3426.45     3266.57     47.16 o 
   2   8   1      599.58      691.11     20.20 o 
   3   8   1      134.12      135.85     10.50 o 
   4   8   1     3015.24     3633.97     57.12 o 
   5   8   1      128.54      151.23     12.90 o 
   6   8   1      644.50      663.72     21.19 o 
   7   8   1      304.26      382.23     27.71 o 
  -8   9   1      106.48       90.83      9.68 o 
  -7   9   1       98.38       90.15     12.65 o 
  -6   9   1      472.23      457.34     20.23 o 
  -5   9   1      449.84      320.82     18.42 o 
  -4   9   1       15.20       28.28     13.53 o 
  -3   9   1      557.67      500.34     17.56 o 
  -2   9   1      129.78      137.39     15.63 o 
  -1   9   1      547.89      748.19     34.47 o 
   0   9   1      169.10      156.40     13.31 o 
   1   9   1      549.93      713.50     24.04 o 
   2   9   1      137.43      136.50     11.39 o 
   3   9   1      522.57      450.16     19.41 o 
   4   9   1       15.14       21.23      7.52 o 
   5   9   1      465.33      348.95     17.57 o 
   6   9   1      473.12      467.51     18.50 o 
   7   9   1      102.58       94.78     12.41 o 
   8   9   1      106.99       90.94     12.53 o 
  -9  10   1      385.41      411.51     17.84 o 
  -8  10   1      246.39      275.64     17.37 o 
  -7  10   1     1259.92     1395.04     35.69 o 
  -6  10   1      111.11      145.12     13.62 o 
  -5  10   1      690.33      706.44     35.68 o 
  -4  10   1      569.22      590.43     42.43 o 
  -3  10   1      880.68      863.40     34.27 o 
  -2  10   1      153.06      188.69     12.82 o 
  -1  10   1     2977.22     2778.00     52.96 o 
   0  10   1     1143.53     1124.03     29.64 o 
   1  10   1     2985.72     2767.67     48.76 o 
   2  10   1      145.00      164.90     13.55 o 
   3  10   1      908.83      906.44     31.51 o 
   4  10   1      548.60      515.50     27.57 o 
   5  10   1      698.08      699.95     26.55 o 
   6  10   1       99.45      107.78     15.40 o 
   7  10   1     1249.36     1309.54     45.35 o 
   8  10   1      248.79      249.84     19.75 o 
   9  10   1      396.59      380.48     23.91 o 
 -10  11   1      611.11      573.24     28.74 o 
  -9  11   1      292.41      292.79     21.66 o 
  -8  11   1     1478.06     1582.60     43.55 o 
  -7  11   1     1681.36     1830.29     42.88 o 
  -6  11   1      148.06      173.48     24.54 o 
  -5  11   1      274.87      298.36     21.04 o 
  -4  11   1      149.46      163.70     15.28 o 
  -3  11   1      452.07      430.81     18.98 o 
  -2  11   1       25.13       25.85      9.60 o 
  -1  11   1      212.44      218.11     14.60 o 
   0  11   1       42.40       79.15     10.38 o 
   1  11   1      222.01      184.82     20.15 o 
   2  11   1       23.39       29.64      9.32 o 
   3  11   1      445.44      427.94     26.04 o 
   4  11   1      141.83      185.18     13.62 o 
   5  11   1      283.44      279.91     18.80 o 
   6  11   1      148.20      148.72     18.36 o 
   7  11   1     1664.60     1816.98     44.61 o 
   8  11   1     1457.55     1583.78     46.69 o 
   9  11   1      303.34      314.72     22.64 o 
  10  11   1      590.05      629.76     35.90 o 
 -11  12   1       87.79      118.24     19.12 o 
 -10  12   1      437.04      418.49     27.12 o 
  -9  12   1      141.57       94.94     20.04 o 
  -8  12   1      321.56      306.12     20.57 o 
  -7  12   1     2724.03     2975.18     63.78 o 
  -6  12   1      162.03      146.63     23.96 o 
  -5  12   1     1677.04     1788.73     45.82 o 
  -4  12   1      660.76      636.16     28.16 o 
  -3  12   1      271.56      331.12     18.07 o 
  -2  12   1     1151.03     1120.87     31.27 o 
  -1  12   1      866.85      921.11     29.65 o 
   0  12   1     2468.91     2336.69     50.00 o 
   1  12   1      837.13      875.23     30.28 o 
   2  12   1     1172.39     1119.54     34.59 o 
   3  12   1      269.65      294.02     18.75 o 
   4  12   1      666.24      614.81     32.56 o 
   5  12   1     1713.26     1747.99     44.07 o 
   6  12   1      170.36      127.74     21.05 o 
   7  12   1     2696.07     2880.53     58.42 o 
   8  12   1      320.63      339.73     22.76 o 
   9  12   1      139.24      119.65     17.73 o 
  10  12   1      436.54      444.59     29.24 o 
  11  12   1       87.77      107.60     24.48 o 
 -12  13   1      135.77      132.81     19.63 o 
 -11  13   1      305.56      240.27     24.66 o 
 -10  13   1      130.85      119.29     17.65 o 
  -9  13   1     1705.24     1730.51     52.35 o 
  -8  13   1     1528.61     1624.81     50.08 o 
  -7  13   1      457.75      421.55     36.75 o 
  -6  13   1      473.81      505.27     27.38 o 
  -5  13   1      179.18      228.38     21.01 o 
  -4  13   1       21.18       27.12     10.92 o 
  -3  13   1      141.36      131.81     15.18 o 
  -2  13   1      173.59      153.73     16.58 o 
  -1  13   1      410.48      423.98     36.33 o 
   0  13   1       35.64       26.60     10.80 o 
   1  13   1      398.68      459.21     27.82 o 
   2  13   1      169.22      159.80     16.27 o 
   3  13   1      152.53      155.86     15.17 o 
   4  13   1       17.41       21.42     12.32 o 
   5  13   1      179.14      157.95     19.71 o 
   6  13   1      466.09      501.24     28.59 o 
   7  13   1      449.41      389.75     36.51 o 
   8  13   1     1522.24     1630.00     54.20 o 
   9  13   1     1770.73     1868.32     55.25 o 
  10  13   1      132.45      159.35     20.32 o 
  11  13   1      290.13      263.35     40.95 o 
  12  13   1      139.16      124.12     23.60 o 
 -13  14   1       36.35       43.44     19.74 o 
 -12  14   1       13.47       23.19     17.68 o 
 -11  14   1       54.19       48.18     19.75 o 
 -10  14   1       62.68       50.36     17.89 o 
  -9  14   1       55.33       83.54     16.42 o 
  -8  14   1      366.14      340.91     23.13 o 
  -7  14   1      114.76      102.60     17.96 o 
  -6  14   1       62.33       38.71     14.01 o 
  -5  14   1     1774.19     1837.54     66.40 o 
  -4  14   1      196.21      205.45     22.36 o 
  -3  14   1     1387.89     1329.58     57.28 o 
  -2  14   1      756.28      747.89     33.37 o 
  -1  14   1       66.88       80.39     13.99 o 
   0  14   1     1658.59     1667.90     56.10 o 
   1  14   1       69.62       82.53     14.65 o 
   2  14   1      756.11      815.07     32.18 o 
   3  14   1     1372.57     1329.30     40.23 o 
   4  14   1      195.98      167.21     20.40 o 
   5  14   1     1787.56     1801.16     49.59 o 
   6  14   1       62.74       76.36     16.20 o 
   7  14   1       97.67       76.05     17.31 o 
   8  14   1      371.74      349.63     31.74 o 
   9  14   1       55.21       63.22     18.45 o 
  10  14   1       65.36       50.04     18.10 o 
  11  14   1       51.67       65.98     20.14 o 
  12  14   1       13.06        3.84     20.00 o 
  13  14   1       33.65       41.61     24.43 o 
 -13  15   1       69.19       72.81     23.25 o 
 -12  15   1       39.81       19.21     20.59 o 
 -11  15   1      198.25      255.41     30.02 o 
 -10  15   1      174.43      186.24     28.94 o 
  -9  15   1      313.87      342.25     28.97 o 
  -8  15   1      247.04      328.34     25.35 o 
  -7  15   1      786.71      896.09     45.23 o 
  -6  15   1       17.66        0.41     13.85 o 
  -5  15   1      125.88      133.95     26.31 o 
  -4  15   1      170.78      195.32     20.46 o 
  -3  15   1      128.19      103.31     17.61 o 
  -2  15   1       90.80      102.08     16.56 o 
  -1  15   1       20.47       21.06     13.24 o 
   0  15   1      454.11      488.94     29.76 o 
   1  15   1       19.17       -9.08     12.72 o 
   2  15   1       93.97      102.83     17.28 o 
   3  15   1      123.30      139.17     18.69 o 
   4  15   1      171.68      118.33     19.40 o 
   5  15   1      130.76      100.90     17.83 o 
   6  15   1       16.49       -3.92     15.23 o 
   7  15   1      776.13      874.03     55.81 o 
   8  15   1      241.81      259.35     32.51 o 
   9  15   1      318.08      365.26     30.16 o 
  10  15   1      171.61      139.57     24.91 o 
  11  15   1      205.88      236.34     31.11 o 
  12  15   1       41.00       31.18     23.72 o 
  13  15   1       71.22       91.24     28.63 o 
 -12  16   1       37.50       67.97     24.55 o 
 -11  16   1      203.24      183.02     29.63 o 
 -10  16   1       22.01       41.46     21.09 o 
  -9  16   1       19.26       14.95     19.25 o 
  -8  16   1      173.83      186.08     24.16 o 
  -7  16   1       71.00       86.76     18.52 o 
  -6  16   1       74.71       91.81     30.14 o 
  -5  16   1      335.98      424.94     27.65 o 
  -4  16   1      146.65      126.91     20.12 o 
  -3  16   1       22.06       26.83     15.66 o 
  -2  16   1       54.02       66.94     17.58 o 
  -1  16   1       14.98        2.49     13.84 o 
   0  16   1       42.06       16.76     14.17 o 
   1  16   1       15.12       18.32     14.42 o 
   2  16   1       51.48       35.87     18.50 o 
   3  16   1       26.16       19.59     16.74 o 
   4  16   1      141.22      113.53     25.59 o 
   5  16   1      334.31      397.71     27.73 o 
   6  16   1       79.76      107.35     20.45 o 
   7  16   1       80.59       96.25     22.40 o 
   8  16   1      173.84      153.69     24.42 o 
   9  16   1       18.87       42.22     21.50 o 
  10  16   1       22.83       51.94     22.55 o 
  11  16   1      198.56      275.98     35.94 o 
  12  16   1       36.92       21.70     26.66 o 
 -10  17   1      148.95      164.33     30.21 o 
  -9  17   1      243.15      239.29     28.25 o 
  -8  17   1      707.90      759.24     64.10 o 
  -7  17   1      243.52      216.63     25.13 o 
  -6  17   1      102.17      124.05     21.88 o 
  -5  17   1       64.44       42.62     18.64 o 
  -4  17   1        3.39       -7.83     15.74 o 
  -3  17   1       26.13       34.63     16.43 o 
  -2  17   1       49.02       30.89     17.71 o 
  -1  17   1       50.54       53.77     19.75 o 
   0  17   1        9.91       -3.24     17.52 o 
   1  17   1       50.88       44.57     18.45 o 
   2  17   1       49.70       61.17     25.11 o 
   3  17   1       27.87       14.13     18.81 o 
   4  17   1        3.56       -0.61     16.48 o 
   5  17   1       65.97       50.54     20.63 o 
   6  17   1       98.14      108.75     27.80 o 
   7  17   1      252.38      207.17     29.92 o 
   8  17   1      701.79      706.12     49.44 o 
   9  17   1      234.93      219.34     26.20 o 
  10  17   1      150.05      164.33     30.35 o 
  -8  18   1      235.32      226.22     29.37 o 
  -7  18   1       24.33        9.94     21.54 o 
  -6  18   1      201.08      267.58     37.19 o 
  -5  18   1      136.10      121.35     22.20 o 
  -4  18   1      431.36      520.59     41.19 o 
  -3  18   1       53.88       40.49     20.44 o 
  -2  18   1       53.12       38.68     20.63 o 
  -1  18   1      488.70      466.25     37.08 o 
   0  18   1        0.45      -17.37     20.02 o 
   1  18   1      492.88      515.27     46.87 o 
   2  18   1       56.92       63.39     23.43 o 
   3  18   1       52.18       10.86     18.39 o 
   4  18   1      438.95      514.91     40.77 o 
   5  18   1      134.47      123.74     26.50 o 
   6  18   1      206.88      208.40     31.76 o 
   7  18   1       25.54       17.61     23.55 o 
   8  18   1      231.09      231.40     30.43 o 
  -6  19   1       70.56       68.36     31.42 o 
  -5  19   1       18.42       28.86     23.88 o 
  -4  19   1      104.36      107.69     28.43 o 
  -3  19   1      151.64      141.42     27.97 o 
  -2  19   1      129.32      130.05     34.30 o 
  -1  19   1       89.37      101.85     28.82 o 
   0  19   1       54.13       -3.29     23.83 o 
   1  19   1       88.85      102.67     27.84 o 
   2  19   1      130.89       68.20     25.30 o 
   3  19   1      147.26      152.10     26.91 o 
   4  19   1      102.87      110.98     27.62 o 
   5  19   1       20.37        5.35     23.51 o 
   6  19   1       70.02       87.78     26.36 o 
  -1  20   1      186.85      238.41     39.26 o 
   0  20   1        3.70       -2.36     25.76 o 
   1  20   1      187.96      208.43     35.59 o 
   0   0   2    23156.23    19748.31    280.21 o 
  -1   1   2    28206.14    30064.91    291.25 o 
   0   1   2    13405.60    14138.79    104.26 o 
   1   1   2    28110.08    29990.47    303.92 o 
  -2   2   2    16399.04    16408.55    178.73 o 
  -1   2   2    15639.93    15089.31    113.63 o 
   0   2   2    17935.38    17685.90    129.53 o 
   1   2   2    15841.94    15192.68    110.35 o 
   2   2   2    16490.26    16645.39    175.14 o 
  -3   3   2    10006.77    10034.97    156.30 o 
  -2   3   2     3740.27     3612.60     35.54 o 
  -1   3   2     1904.23     2146.75     22.41 o 
   0   3   2       14.90       23.78      3.70 o 
   1   3   2     1879.99     2114.06     22.49 o 
   2   3   2     3847.65     3752.89     35.29 o 
   3   3   2     9863.34     9812.63    114.96 o 
  -4   4   2     1103.75     1003.19     23.36 o 
  -3   4   2      265.15      276.42      8.62 o 
  -2   4   2     1866.10     1908.85     24.83 o 
  -1   4   2     1612.74     1319.51     17.02 o 
   0   4   2       60.12       48.70      4.66 o 
   1   4   2     1555.69     1270.52     18.01 o 
   2   4   2     1872.27     1877.65     22.76 o 
   3   4   2      289.97      285.51      7.76 o 
   4   4   2     1038.70     1005.53     20.92 o 
  -5   5   2     2586.02     2589.73     45.95 o 
  -4   5   2       91.61      104.19      6.42 o 
  -3   5   2     1928.92     1878.77     28.05 o 
  -2   5   2       78.51       94.31      7.65 o 
  -1   5   2      545.29      495.22     12.43 o 
   0   5   2       23.62       20.54      4.62 o 
   1   5   2      546.14      514.35     19.76 o 
   2   5   2       69.70       67.57      5.22 o 
   3   5   2     1990.04     1973.64     24.28 o 
   4   5   2       90.00       96.75      8.09 o 
   5   5   2     2547.12     2552.67     49.76 o 
  -6   6   2     1567.69     1608.50     35.55 o 
  -5   6   2     1314.23     1320.84     21.93 o 
  -4   6   2     1426.85     1368.35     22.47 o 
  -3   6   2      626.70      774.92     16.99 o 
  -2   6   2     2116.87     2196.93     31.21 o 
  -1   6   2      580.62      527.02     14.44 o 
   0   6   2     2121.24     2747.00     39.53 o 
   1   6   2      595.49      523.24     24.62 o 
   2   6   2     2152.88     2202.06     33.08 o 
   3   6   2      621.24      730.46     15.09 o 
   4   6   2     1439.73     1444.22     23.09 o 
   5   6   2     1292.08     1264.45     22.52 o 
   6   6   2     1626.29     1758.30     41.78 o 
  -7   7   2     2516.27     2637.03     53.27 o 
  -6   7   2      271.05      258.71     12.82 o 
  -5   7   2      510.11      610.51     16.48 o 
  -4   7   2       23.13       19.99      6.09 o 
  -3   7   2     1386.75     1414.60     23.80 o 
  -2   7   2      172.87      236.73     11.82 o 
  -1   7   2     1555.82     1690.00     33.24 o 
   0   7   2     1084.72     1261.32     22.04 o 
   1   7   2     1559.59     1717.44     29.63 o 
   2   7   2      178.11      265.79     10.70 o 
   3   7   2     1414.89     1438.50     24.84 o 
   4   7   2       22.20       19.06      5.63 o 
   5   7   2      501.32      526.89     15.32 o 
   6   7   2      284.31      262.75     13.28 o 
   7   7   2     2523.95     2485.20     62.33 o 
  -8   8   2      130.35       88.87     19.28 o 
  -7   8   2      764.31      721.56     25.80 o 
  -6   8   2      484.01      517.99     19.08 o 
  -5   8   2     3397.98     3315.77     49.18 o 
  -4   8   2       94.60      182.39     12.11 o 
  -3   8   2      699.70      750.51     17.96 o 
  -2   8   2        2.75        9.66      6.17 o 
  -1   8   2      848.67      903.75     21.72 o 
   0   8   2        6.14       10.88      5.64 o 
   1   8   2      844.65      860.49     21.51 o 
   2   8   2        3.39        9.29      5.78 o 
   3   8   2      671.71      700.81     21.55 o 
   4   8   2       87.10      160.40     11.08 o 
   5   8   2     3357.35     3258.62     47.59 o 
   6   8   2      477.90      441.18     19.62 o 
   7   8   2      768.09      768.74     22.94 o 
   8   8   2      136.38      111.17     15.66 o 
  -9   9   2      350.66      360.44     25.62 o 
  -8   9   2      101.47       99.02     10.47 o 
  -7   9   2      718.39      727.35     28.89 o 
  -6   9   2     1095.56     1064.34     27.55 o 
  -5   9   2      392.10      375.73     16.56 o 
  -4   9   2      150.36      173.95     11.75 o 
  -3   9   2      105.14      114.02      9.56 o 
  -2   9   2      955.21     1049.51     25.90 o 
  -1   9   2      225.54      306.56     16.10 o 
   0   9   2      379.06      413.65     15.75 o 
   1   9   2      234.94      278.21     14.08 o 
   2   9   2      974.75     1115.37     24.96 o 
   3   9   2      112.75      129.14      9.97 o 
   4   9   2      140.03      158.44     13.41 o 
   5   9   2      392.69      371.78     16.81 o 
   6   9   2     1075.53     1084.20     27.73 o 
   7   9   2      708.76      681.51     35.62 o 
   8   9   2       99.21      103.41     13.14 o 
   9   9   2      314.62      322.29     81.71 o 
 -10  10   2      941.72      904.91     54.85 o 
  -9  10   2      408.25      395.31     21.53 o 
  -8  10   2      589.51      592.68     28.03 o 
  -7  10   2     1996.96     1943.66     38.04 o 
  -6  10   2       41.45       44.24      9.97 o 
  -5  10   2     2966.37     2941.31     53.33 o 
  -4  10   2      469.95      420.61     25.29 o 
  -3  10   2      625.52      594.87     26.41 o 
  -2  10   2     1546.67     1528.61     36.09 o 
  -1  10   2      855.35      943.07     25.09 o 
   0  10   2      465.85      439.11     18.21 o 
   1  10   2      855.58      971.09     31.91 o 
   2  10   2     1541.13     1473.09     34.35 o 
   3  10   2      611.76      613.75     22.40 o 
   4  10   2      478.01      453.11     18.73 o 
   5  10   2     2968.00     2891.17     51.39 o 
   6  10   2       43.39       48.63      9.11 o 
   7  10   2     2003.20     2023.36     55.55 o 
   8  10   2      586.58      575.09     25.93 o 
   9  10   2      406.60      366.26     30.04 o 
  10  10   2      921.28     1068.87     66.41 o 
 -11  11   2        3.90        2.20     19.43 o 
 -10  11   2      127.20      122.07     14.69 o 
  -9  11   2       67.06       85.11     11.76 o 
  -8  11   2     1125.58     1202.26     37.65 o 
  -7  11   2      485.01      433.92     26.64 o 
  -6  11   2      526.24      546.87     23.85 o 
  -5  11   2       41.88       34.65     10.21 o 
  -4  11   2      166.68      181.50     18.14 o 
  -3  11   2     1619.93     1492.60     38.54 o 
  -2  11   2      112.39       82.30     12.34 o 
  -1  11   2     1031.35     1047.97     28.06 o 
   0  11   2       20.34       12.28      8.19 o 
   1  11   2     1035.60     1106.95     42.43 o 
   2  11   2      108.93      109.33     13.22 o 
   3  11   2     1614.04     1567.77     38.02 o 
   4  11   2      154.51      172.66     13.85 o 
   5  11   2       41.00       28.40      9.86 o 
   6  11   2      550.90      588.06     26.06 o 
   7  11   2      457.52      444.09     24.24 o 
   8  11   2     1136.23     1168.42     37.99 o 
   9  11   2       66.55       68.02     17.22 o 
  10  11   2      130.27      129.63     20.25 o 
  11  11   2        5.63       14.27     22.51 o 
 -12  12   2      186.33      189.03     32.71 o 
 -11  12   2       12.90        4.96     14.86 o 
 -10  12   2      384.02      331.55     30.58 o 
  -9  12   2      484.95      505.66     27.05 o 
  -8  12   2     1214.44     1264.55     38.42 o 
  -7  12   2      548.79      572.59     26.25 o 
  -6  12   2      478.25      514.11     29.74 o 
  -5  12   2      729.64      803.30     36.76 o 
  -4  12   2      875.44      871.22     33.35 o 
  -3  12   2      222.91      204.27     16.87 o 
  -2  12   2      825.69      885.38     38.31 o 
  -1  12   2       85.30      101.54     12.45 o 
   0  12   2      621.72      593.50     22.09 o 
   1  12   2       98.50      111.44     12.29 o 
   2  12   2      845.27      854.39     45.95 o 
   3  12   2      226.40      206.68     22.22 o 
   4  12   2      889.10      799.21     34.18 o 
   5  12   2      755.96      799.98     34.88 o 
   6  12   2      469.11      413.64     21.19 o 
   7  12   2      547.22      583.00     28.00 o 
   8  12   2     1231.57     1229.09     47.78 o 
   9  12   2      492.74      569.97     56.77 o 
  10  12   2      388.11      376.30     41.11 o 
  11  12   2       17.47       12.07     16.95 o 
  12  12   2      184.38      160.42     37.12 o 
 -13  13   2      687.78      819.83     67.56 o 
 -12  13   2       11.04        7.61     19.25 o 
 -11  13   2       54.63       37.45     17.88 o 
 -10  13   2      223.77      189.73     20.78 o 
  -9  13   2      142.11      175.24     19.64 o 
  -8  13   2      119.25      108.30     17.04 o 
  -7  13   2      332.84      370.41     32.73 o 
  -6  13   2       57.02       33.42     13.75 o 
  -5  13   2      830.04      926.74     38.21 o 
  -4  13   2      423.73      409.17     29.98 o 
  -3  13   2      725.66      688.67     35.26 o 
  -2  13   2     1274.25     1334.95     41.29 o 
  -1  13   2     1022.79     1052.96     33.38 o 
   0  13   2      209.97      158.59     15.18 o 
   1  13   2     1050.70     1032.09     31.81 o 
   2  13   2     1259.62     1224.81     50.57 o 
   3  13   2      739.21      761.49     29.66 o 
   4  13   2      424.09      417.94     22.71 o 
   5  13   2      811.36      877.74     36.01 o 
   6  13   2       62.92       57.29     16.09 o 
   7  13   2      332.28      309.76     21.57 o 
   8  13   2      130.73      139.75     18.29 o 
   9  13   2      143.83      148.00     20.40 o 
  10  13   2      228.91      263.90     26.34 o 
  11  13   2       52.74       26.44     19.52 o 
  12  13   2       13.86        8.49     21.78 o 
  13  13   2      682.13      779.01     78.53 o 
 -13  14   2       30.19       12.04     21.56 o 
 -12  14   2      258.84      255.12     26.85 o 
 -11  14   2      174.45      178.85     22.67 o 
 -10  14   2       23.24       21.97     16.07 o 
  -9  14   2       60.20       34.67     16.00 o 
  -8  14   2      102.66       74.96     15.70 o 
  -7  14   2       69.88       50.10     14.66 o 
  -6  14   2      379.29      334.09     24.41 o 
  -5  14   2      252.55      274.17     22.94 o 
  -4  14   2      566.68      596.71     29.77 o 
  -3  14   2       68.95       51.87     13.70 o 
  -2  14   2       24.75       17.63     13.47 o 
  -1  14   2      583.50      646.37     31.58 o 
   0  14   2        9.82       20.42     11.65 o 
   1  14   2      581.15      588.42     29.08 o 
   2  14   2       25.63       12.59     12.40 o 
   3  14   2       71.18      101.51     16.47 o 
   4  14   2      557.58      605.70     28.00 o 
   5  14   2      252.39      261.33     21.96 o 
   6  14   2      382.26      356.13     25.18 o 
   7  14   2       71.70       58.20     17.26 o 
   8  14   2      101.80      106.88     17.98 o 
   9  14   2       55.41       51.90     17.55 o 
  10  14   2       22.50       26.38     18.64 o 
  11  14   2      175.32      214.71     27.89 o 
  12  14   2      257.34      306.35     44.13 o 
  13  14   2       31.53       34.52     26.93 o 
 -12  15   2       70.76       71.76     22.73 o 
 -11  15   2      130.75      110.70     22.72 o 
 -10  15   2       69.46       67.11     19.83 o 
  -9  15   2        1.58        9.19     15.73 o 
  -8  15   2      112.68      101.10     19.07 o 
  -7  15   2       55.61       36.63     15.03 o 
  -6  15   2       28.71       22.84     15.06 o 
  -5  15   2      561.76      607.55     38.49 o 
  -4  15   2       35.68       44.47     15.05 o 
  -3  15   2      201.43      203.23     20.49 o 
  -2  15   2      766.25      830.23     38.55 o 
  -1  15   2       15.76       12.62     14.37 o 
   0  15   2     3543.24     3479.77     94.88 o 
   1  15   2       16.30       19.12     14.97 o 
   2  15   2      768.71      814.54     47.60 o 
   3  15   2      198.63      194.18     23.20 o 
   4  15   2       36.20       24.60     16.71 o 
   5  15   2      559.46      571.11     34.19 o 
   6  15   2       28.52       25.36     16.26 o 
   7  15   2       57.89       46.42     18.72 o 
   8  15   2      114.24      104.36     20.91 o 
   9  15   2        1.47       12.70     18.47 o 
  10  15   2       68.35       74.56     20.13 o 
  11  15   2      131.25      110.61     24.36 o 
  12  15   2       69.20       34.48     22.64 o 
 -11  16   2       45.54       37.31     23.06 o 
 -10  16   2       43.28       36.28     21.33 o 
  -9  16   2      102.93       87.21     19.69 o 
  -8  16   2       31.36       25.62     17.59 o 
  -7  16   2       22.30       40.11     16.54 o 
  -6  16   2       79.73       51.00     18.13 o 
  -5  16   2       19.34       -0.95     14.92 o 
  -4  16   2      337.02      351.85     25.81 o 
  -3  16   2       25.77       12.24     15.26 o 
  -2  16   2      604.28      648.38     35.65 o 
  -1  16   2      101.03      117.97     20.52 o 
   0  16   2      133.11      140.47     21.41 o 
   1  16   2      102.76      152.00     33.66 o 
   2  16   2      574.91      557.52     38.82 o 
   3  16   2       29.53       32.08     18.37 o 
   4  16   2      341.61      274.52     28.82 o 
   5  16   2       20.46       20.73     18.09 o 
   6  16   2       79.10      102.85     21.83 o 
   7  16   2       21.49       21.92     19.92 o 
   8  16   2       32.22       33.12     23.05 o 
   9  16   2      106.90      113.33     25.64 o 
  10  16   2       40.19        4.26     22.16 o 
  11  16   2       42.02      109.01     27.74 o 
 -10  17   2       71.31       52.35     26.18 o 
  -9  17   2       78.97       90.76     25.41 o 
  -8  17   2       62.31       45.78     21.36 o 
  -7  17   2       24.11       20.95     19.03 o 
  -6  17   2      235.79      223.30     25.59 o 
  -5  17   2        9.87       14.74     17.52 o 
  -4  17   2      209.82      238.31     35.28 o 
  -3  17   2      516.50      533.76     47.03 o 
  -2  17   2      195.14      237.40     27.73 o 
  -1  17   2       24.11       -7.83     17.85 o 
   0  17   2      331.54      282.41     28.12 o 
   1  17   2       24.93       28.28     19.77 o 
   2  17   2      203.59      150.24     29.23 o 
   3  17   2      499.91      449.31     44.96 o 
   4  17   2      214.16      235.76     32.35 o 
   5  17   2       11.44      -16.29     20.04 o 
   6  17   2      234.08      300.77     34.61 o 
   7  17   2       23.14       11.72     23.50 o 
   8  17   2       59.73       46.16     25.66 o 
   9  17   2       79.71       69.91     25.84 o 
  10  17   2       70.54       29.06     27.05 o 
  -8  18   2       16.02      -19.58     21.68 o 
  -7  18   2      467.67      523.55     37.68 o 
  -6  18   2       22.80       38.71     25.50 o 
  -5  18   2      238.83      302.15     32.06 o 
  -4  18   2       64.18       40.88     21.37 o 
  -3  18   2      136.15      154.70     24.97 o 
  -2  18   2      571.27      670.94     62.88 o 
  -1  18   2        2.20        8.62     21.32 o 
   0  18   2      200.64      192.72     28.25 o 
   1  18   2        2.02        0.99     21.01 o 
   2  18   2      575.52      562.91     40.67 o 
   3  18   2      136.66      126.16     23.79 o 
   4  18   2       60.37       53.98     23.40 o 
   5  18   2      243.46      295.29     43.84 o 
   6  18   2       22.45       44.02     27.14 o 
   7  18   2      464.08      482.71     45.55 o 
   8  18   2       16.09       45.84     27.75 o 
  -5  19   2       58.92       24.02     26.58 o 
  -4  19   2       48.31       98.42     28.54 o 
  -3  19   2      118.30      152.40     31.78 o 
  -2  19   2      463.48      459.59     39.29 o 
  -1  19   2       35.05       71.12     27.07 o 
   0  19   2        0.24        0.94     22.24 o 
   1  19   2       36.69        2.67     24.79 o 
   2  19   2      459.82      459.89     39.24 o 
   3  19   2      118.84      104.63     27.38 o 
   4  19   2       46.19       35.25     24.54 o 
   5  19   2       57.81       20.81     24.54 o 
   0   1   3     1339.07     1287.95     17.28 o 
  -1   2   3      250.63      182.65      7.33 o 
   0   2   3      730.95      751.89     13.74 o 
   1   2   3      267.88      205.39      8.32 o 
  -2   3   3     3424.52     3147.76     41.69 o 
  -1   3   3     2503.48     2334.75     32.50 o 
   0   3   3       17.98       42.44      4.88 o 
   1   3   3     2525.63     2310.12     29.48 o 
   2   3   3     3462.84     3255.14     39.05 o 
  -3   4   3     1364.12     1329.82     25.74 o 
  -2   4   3     1700.45     1771.30     34.88 o 
  -1   4   3      318.29      255.60     11.97 o 
   0   4   3     1372.15     1061.19     19.67 o 
   1   4   3      305.94      266.24     11.10 o 
   2   4   3     1739.82     1865.44     27.99 o 
   3   4   3     1305.04     1326.89     25.98 o 
  -4   5   3     2300.43     2365.02     48.35 o 
  -3   5   3     1271.29     1314.82     28.18 o 
  -2   5   3     4351.57     4297.34     64.63 o 
  -1   5   3      929.45      913.48     22.06 o 
   0   5   3       32.42       38.05      6.54 o 
   1   5   3      951.48      954.68     26.69 o 
   2   5   3     4276.03     4241.09     59.35 o 
   3   5   3     1246.89     1258.81     22.66 o 
   4   5   3     2353.15     2382.45     33.75 o 
  -5   6   3      753.31      804.76     23.92 o 
  -4   6   3      169.85      205.14     13.07 o 
  -3   6   3      104.63       81.36     10.45 o 
  -2   6   3     2945.61     2924.13     46.21 o 
  -1   6   3       39.81       40.88      7.74 o 
   0   6   3     3104.66     2899.03     49.93 o 
   1   6   3       32.48       21.78      6.48 o 
   2   6   3     2957.08     2979.67     45.91 o 
   3   6   3      100.21      103.59      9.82 o 
   4   6   3      164.27      197.44      9.15 o 
   5   6   3      778.17      851.82     18.84 o 
  -6   7   3      219.48      211.42     13.90 o 
  -5   7   3     1780.60     1789.32     36.43 o 
  -4   7   3      477.71      416.33     17.14 o 
  -3   7   3      795.49      840.70     27.65 o 
  -2   7   3      219.65      206.30     13.85 o 
  -1   7   3     1032.08     1030.65     28.36 o 
   0   7   3     1182.10     1017.63     32.25 o 
   1   7   3     1066.40     1010.19     25.61 o 
   2   7   3      209.79      180.28     10.70 o 
   3   7   3      815.30      827.13     30.76 o 
   4   7   3      478.37      389.91     18.60 o 
   5   7   3     1755.54     1725.16     28.00 o 
   6   7   3      209.07      162.84      9.72 o 
  -7   8   3       14.71       27.19      8.89 o 
  -6   8   3      164.01      204.07     15.84 o 
  -5   8   3      281.52      306.24     15.29 o 
  -4   8   3     2309.79     2260.64     42.41 o 
  -3   8   3      355.20      276.94     18.20 o 
  -2   8   3      783.34      756.40     22.47 o 
  -1   8   3     1403.61     1255.65     33.36 o 
   0   8   3      589.37      603.33     20.91 o 
   1   8   3     1414.28     1237.91     31.00 o 
   2   8   3      776.67      724.77     24.95 o 
   3   8   3      354.61      289.35     16.41 o 
   4   8   3     2310.92     2267.35     38.20 o 
   5   8   3      283.22      338.98     17.99 o 
   6   8   3      163.30      172.36     11.41 o 
   7   8   3       14.75        3.61      6.99 o 
  -8   9   3      108.80       98.09     15.36 o 
  -7   9   3     1041.37     1097.28     34.89 o 
  -6   9   3      392.01      426.64     17.98 o 
  -5   9   3     1103.90     1224.40     29.41 o 
  -4   9   3      402.40      415.93     17.74 o 
  -3   9   3      391.05      384.69     16.32 o 
  -2   9   3     1522.55     1605.21     32.85 o 
  -1   9   3      152.78      143.20     14.84 o 
   0   9   3      230.91      188.67     12.92 o 
   1   9   3      150.69      141.66     11.38 o 
   2   9   3     1506.13     1685.27     38.53 o 
   3   9   3      359.65      343.06     17.13 o 
   4   9   3      393.44      382.41     18.61 o 
   5   9   3     1141.77     1196.99     33.29 o 
   6   9   3      387.22      416.24     20.91 o 
   7   9   3     1048.11     1122.92     29.68 o 
   8   9   3      109.39      100.08     11.07 o 
  -9  10   3      219.82      197.86     19.05 o 
  -8  10   3      521.76      558.09     23.69 o 
  -7  10   3      472.05      444.86     21.94 o 
  -6  10   3     1302.80     1382.18     32.54 o 
  -5  10   3      541.96      604.50     22.96 o 
  -4  10   3      361.25      310.15     17.65 o 
  -3  10   3      108.38      108.25     12.01 o 
  -2  10   3     1268.28     1243.63     35.94 o 
  -1  10   3     1068.29     1075.90     29.59 o 
   0  10   3       41.21       37.64      9.32 o 
   1  10   3     1092.07     1047.53     37.25 o 
   2  10   3     1266.41     1187.90     32.57 o 
   3  10   3      113.25       84.54     11.58 o 
   4  10   3      369.68      337.87     25.01 o 
   5  10   3      541.88      605.12     26.82 o 
   6  10   3     1315.87     1299.04     38.32 o 
   7  10   3      461.25      421.40     21.10 o 
   8  10   3      513.19      512.05     21.99 o 
   9  10   3      228.23      208.51     16.26 o 
 -10  11   3     1348.75     1498.56     48.27 o 
  -9  11   3      243.10      226.16     20.04 o 
  -8  11   3       25.67       32.12     10.98 o 
  -7  11   3       97.60       87.69     12.88 o 
  -6  11   3      647.05      654.90     25.52 o 
  -5  11   3      527.84      535.40     23.51 o 
  -4  11   3      509.93      505.48     25.23 o 
  -3  11   3       21.26       18.90      9.77 o 
  -2  11   3      726.74      737.41     30.62 o 
  -1  11   3      208.64      216.33     15.34 o 
   0  11   3      264.40      267.35     19.06 o 
   1  11   3      222.71      231.16     18.02 o 
   2  11   3      725.78      764.04     31.29 o 
   3  11   3       15.20       16.41     10.44 o 
   4  11   3      499.76      461.26     22.59 o 
   5  11   3      540.79      512.23     24.20 o 
   6  11   3      624.37      596.41     30.65 o 
   7  11   3       95.24       99.60     14.17 o 
   8  11   3       22.07       20.92     11.75 o 
   9  11   3      242.05      234.05     22.05 o 
  10  11   3     1325.67     1446.48     46.85 o 
 -11  12   3       24.89       21.32     16.94 o 
 -10  12   3      134.36      100.39     20.35 o 
  -9  12   3        1.88        3.23     14.42 o 
  -8  12   3       98.20       44.70     14.67 o 
  -7  12   3      199.61      207.00     17.82 o 
  -6  12   3      662.08      590.68     35.69 o 
  -5  12   3      231.74      220.39     19.53 o 
  -4  12   3      115.24      125.08     15.78 o 
  -3  12   3      400.22      394.49     21.32 o 
  -2  12   3     2129.32     2091.40     51.42 o 
  -1  12   3      332.74      353.50     21.65 o 
   0  12   3      776.40      727.40     27.04 o 
   1  12   3      333.58      323.91     23.01 o 
   2  12   3     2157.88     2078.16     52.29 o 
   3  12   3      409.12      377.18     27.82 o 
   4  12   3      102.80      102.35     14.73 o 
   5  12   3      232.54      245.03     18.55 o 
   6  12   3      655.03      576.09     26.20 o 
   7  12   3      205.10      235.81     25.38 o 
   8  12   3       95.99      101.83     15.93 o 
   9  12   3        1.32       17.18     14.75 o 
  10  12   3      131.29       81.52     18.09 o 
  11  12   3       28.43       17.17     18.10 o 
 -12  13   3      114.41      112.21     22.67 o 
 -11  13   3      393.34      395.10     37.44 o 
 -10  13   3      442.58      419.89     29.58 o 
  -9  13   3      525.54      657.86     43.71 o 
  -8  13   3       41.51       33.30     15.16 o 
  -7  13   3      286.16      306.46     25.43 o 
  -6  13   3       59.41       46.78     13.91 o 
  -5  13   3       26.37        7.98     12.43 o 
  -4  13   3       91.84       98.44     17.25 o 
  -3  13   3      489.67      445.92     26.97 o 
  -2  13   3      128.86      112.52     14.87 o 
  -1  13   3      331.88      321.63     20.79 o 
   0  13   3      131.52      120.13     14.89 o 
   1  13   3      317.73      298.04     22.77 o 
   2  13   3      128.00      122.81     17.45 o 
   3  13   3      481.07      448.22     26.26 o 
   4  13   3       91.32       65.41     15.59 o 
   5  13   3       25.30        9.74     13.44 o 
   6  13   3       57.84       71.64     15.64 o 
   7  13   3      287.03      296.53     25.27 o 
   8  13   3       39.80       26.67     16.44 o 
   9  13   3      539.36      622.98     33.27 o 
  10  13   3      443.37      405.40     32.94 o 
  11  13   3      406.86      444.79     38.85 o 
  12  13   3      114.65      107.36     26.89 o 
 -13  14   3      118.13      117.25     25.33 o 
 -12  14   3       14.01       47.23     21.27 o 
 -11  14   3       15.31        6.25     18.79 o 
 -10  14   3      922.41      983.73     45.53 o 
  -9  14   3       71.62       55.51     19.34 o 
  -8  14   3       17.98        6.23     17.05 o 
  -7  14   3       96.48       75.11     23.59 o 
  -6  14   3       70.44       61.13     24.47 o 
  -5  14   3      331.09      336.45     28.26 o 
  -4  14   3      298.15      279.53     22.07 o 
  -3  14   3      912.94      893.41     35.42 o 
  -2  14   3       74.74       80.47     14.29 o 
  -1  14   3      134.12      128.33     16.49 o 
   0  14   3        2.08       -1.05     14.19 o 
   1  14   3      132.61      144.12     19.36 o 
   2  14   3       72.77       80.84     17.18 o 
   3  14   3      919.86      986.85     38.76 o 
   4  14   3      300.75      340.20     26.34 o 
   5  14   3      345.96      345.05     25.74 o 
   6  14   3       68.89       48.48     19.28 o 
   7  14   3       94.75      116.04     19.73 o 
   8  14   3       14.91       19.72     17.03 o 
   9  14   3       70.41       52.72     19.44 o 
  10  14   3      920.98      932.09     55.05 o 
  11  14   3       17.61      -13.23     22.40 o 
  12  14   3       14.48       25.35     24.97 o 
  13  14   3      113.93      130.76     30.04 o 
 -11  15   3       26.52       33.82     23.13 o 
 -10  15   3       53.20       63.89     23.02 o 
  -9  15   3      606.12      791.71     43.34 o 
  -8  15   3       92.40       57.44     20.90 o 
  -7  15   3      891.22      939.75     53.12 o 
  -6  15   3      538.68      523.93     33.04 o 
  -5  15   3      110.46      100.62     19.76 o 
  -4  15   3       14.63       10.69     13.50 o 
  -3  15   3      232.78      235.95     21.74 o 
  -2  15   3      270.41      196.67     25.32 o 
  -1  15   3      164.85      123.03     20.94 o 
   0  15   3       22.74       23.11     18.35 o 
   1  15   3      160.72      153.02     24.57 o 
   2  15   3      273.76      237.72     23.69 o 
   3  15   3      228.76      201.86     22.03 o 
   4  15   3       13.79       13.75     17.32 o 
   5  15   3      113.22       85.55     21.74 o 
   6  15   3      534.04      513.02     52.23 o 
   7  15   3      893.96     1005.86     48.35 o 
   8  15   3       93.90      110.99     24.53 o 
   9  15   3      616.98      623.90     42.17 o 
  10  15   3       49.64       40.63     25.51 o 
  11  15   3       27.14       19.80     24.24 o 
 -10  16   3       43.53       53.98     22.29 o 
  -9  16   3       54.36       79.95     22.23 o 
  -8  16   3       37.78       48.25     21.13 o 
  -7  16   3      222.50      232.43     27.81 o 
  -6  16   3      528.83      512.82     41.91 o 
  -5  16   3      177.90      210.47     23.47 o 
  -4  16   3       70.56       83.33     20.67 o 
  -3  16   3      358.54      348.18     28.41 o 
  -2  16   3       92.36       80.77     20.71 o 
  -1  16   3       57.94       27.40     19.84 o 
   0  16   3       26.12       27.85     20.74 o 
   1  16   3       58.58       61.88     22.84 o 
   2  16   3       87.18       30.65     19.98 o 
   3  16   3      356.12      408.62     33.76 o 
   4  16   3       69.07       81.40     21.59 o 
   5  16   3      180.70      279.92     31.56 o 
   6  16   3      547.87      533.80     49.49 o 
   7  16   3      219.28      197.83     32.94 o 
   8  16   3       33.10       26.19     23.93 o 
   9  16   3       56.50       42.27     26.53 o 
  10  16   3       42.39       39.99     28.99 o 
  -8  17   3      328.96      378.47     35.06 o 
  -7  17   3       15.99       44.62     21.76 o 
  -6  17   3      132.44      147.39     31.98 o 
  -5  17   3        5.15       15.17     19.67 o 
  -4  17   3       16.11        0.70     19.91 o 
  -3  17   3      145.44      157.02     26.58 o 
  -2  17   3      150.20      156.13     26.70 o 
  -1  17   3      168.54      206.60     31.58 o 
   0  17   3       83.81       77.75     24.48 o 
   1  17   3      165.17      141.03     30.22 o 
   2  17   3      152.65      119.57     27.23 o 
   3  17   3      145.98      147.24     28.60 o 
   4  17   3       15.06       27.15     22.76 o 
   5  17   3        6.37      -16.56     21.83 o 
   6  17   3      127.27       66.42     26.93 o 
   7  17   3       14.68       19.81     26.27 o 
   8  17   3      325.64      397.05     41.49 o 
  -6  18   3       74.06       93.18     28.24 o 
  -5  18   3       33.33       28.84     25.15 o 
  -4  18   3      133.07      139.15     28.27 o 
  -3  18   3      119.46       93.70     24.13 o 
  -2  18   3      121.91      112.90     26.08 o 
  -1  18   3      385.84      418.76     40.01 o 
   0  18   3        0.10       -6.87     25.63 o 
   1  18   3      381.20      352.95     46.57 o 
   2  18   3      124.86      112.16     29.44 o 
   3  18   3      119.00      130.18     28.71 o 
   4  18   3      135.47      135.52     28.50 o 
   5  18   3       34.79       49.42     27.05 o 
   6  18   3       65.97       45.63     29.09 o 
  -2  19   3        8.39       46.49     27.11 o 
  -1  19   3        5.79      -11.19     23.87 o 
   0  19   3       10.59       -6.99     26.54 o 
   1  19   3        6.47       -4.62     26.72 o 
   2  19   3        8.26       10.12     29.95 o 
   0   0   4       29.25       32.28     10.20 o 
  -1   1   4      984.41     1225.41     28.28 o 
   0   1   4       71.19      168.38      7.88 o 
   1   1   4     1039.99     1248.04     25.77 o 
  -2   2   4     3553.52     3864.17     71.62 o 
  -1   2   4     3018.54     3140.31     37.44 o 
   0   2   4      931.22      729.28     15.74 o 
   1   2   4     3015.85     3105.67     41.19 o 
   2   2   4     3503.01     3714.14     69.50 o 
  -3   3   4     1529.60     1972.88     58.25 o 
  -2   3   4     5058.04     5209.22     72.07 o 
  -1   3   4      935.41     1226.65     27.17 o 
   0   3   4        9.31       -1.78      5.63 o 
   1   3   4      954.54     1193.89     24.71 o 
   2   3   4     5070.73     5159.81     72.68 o 
   3   3   4     1528.21     1925.37     56.67 o 
  -4   4   4      179.34      199.28     22.71 o 
  -3   4   4     3034.51     2993.62     54.65 o 
  -2   4   4     2196.30     2258.44     39.27 o 
  -1   4   4      707.54      685.90     21.98 o 
   0   4   4        0.49        0.50      6.13 o 
   1   4   4      717.42      667.02     19.14 o 
   2   4   4     2219.58     2342.42     38.49 o 
   3   4   4     3083.72     3019.50     50.11 o 
   4   4   4      165.62      185.03     19.61 o 
  -5   5   4      264.48      208.99     24.90 o 
  -4   5   4      467.37      547.96     25.38 o 
  -3   5   4     1232.18     1327.17     35.40 o 
  -2   5   4      300.84      299.35     18.35 o 
  -1   5   4      618.44      631.64     20.97 o 
   0   5   4      637.81      569.54     18.94 o 
   1   5   4      617.99      603.29     17.09 o 
   2   5   4      294.55      247.58     16.89 o 
   3   5   4     1216.13     1347.42     27.57 o 
   4   5   4      472.18      543.40     20.96 o 
   5   5   4      255.29      205.31     18.38 o 
  -6   6   4      365.85      385.18     34.21 o 
  -5   6   4      537.38      504.21     24.09 o 
  -4   6   4      321.59      305.87     18.39 o 
  -3   6   4       58.58       77.08     11.28 o 
  -2   6   4      100.41       85.19     12.22 o 
  -1   6   4      565.40      724.34     26.17 o 
   0   6   4     1065.47     1284.23     27.35 o 
   1   6   4      579.60      692.93     22.74 o 
   2   6   4       99.01       72.88      8.92 o 
   3   6   4       56.93       58.93      7.81 o 
   4   6   4      309.97      257.41     12.41 o 
   5   6   4      547.59      526.91     18.27 o 
   6   6   4      335.42      373.90     21.40 o 
  -7   7   4       51.15       19.20     18.21 o 
  -6   7   4      588.45      550.14     28.65 o 
  -5   7   4      519.11      485.71     23.70 o 
  -4   7   4      541.22      609.51     24.57 o 
  -3   7   4      851.71      822.95     34.25 o 
  -2   7   4      147.95      163.03     16.98 o 
  -1   7   4      243.37      228.47     13.91 o 
   0   7   4      277.68      268.05     13.73 o 
   1   7   4      247.37      233.29     12.65 o 
   2   7   4      145.64      140.69     13.94 o 
   3   7   4      861.32      854.94     24.95 o 
   4   7   4      559.28      585.42     19.82 o 
   5   7   4      518.54      523.01     18.34 o 
   6   7   4      588.50      527.40     18.34 o 
   7   7   4       52.37       17.17     11.36 o 
  -8   8   4      296.55      323.64     35.46 o 
  -7   8   4      673.78      684.87     33.65 o 
  -6   8   4      138.29      158.64     18.36 o 
  -5   8   4     1297.98     1232.37     47.49 o 
  -4   8   4     1452.09     1595.07     44.45 o 
  -3   8   4     1194.70     1194.95     37.81 o 
  -2   8   4       25.05       34.49      9.99 o 
  -1   8   4      120.50      138.23     21.01 o 
   0   8   4       12.76        5.68      8.12 o 
   1   8   4      116.97       95.08     12.82 o 
   2   8   4       22.61       37.31      9.40 o 
   3   8   4     1206.39     1206.70     30.47 o 
   4   8   4     1477.16     1604.03     36.63 o 
   5   8   4     1266.42     1208.44     30.91 o 
   6   8   4      145.62      140.06     12.28 o 
   7   8   4      668.08      660.99     24.50 o 
   8   8   4      303.04      276.57     25.61 o 
  -9   9   4     1506.57     1462.06     72.68 o 
  -8   9   4       16.47       27.78     14.75 o 
  -7   9   4      614.47      702.66     34.49 o 
  -6   9   4        7.99       -5.68     12.01 o 
  -5   9   4      125.06      138.37     22.63 o 
  -4   9   4      184.64      191.53     17.30 o 
  -3   9   4       25.82       16.38     10.52 o 
  -2   9   4      280.21      308.73     23.24 o 
  -1   9   4      125.33      121.33     14.69 o 
   0   9   4        0.03       -8.38      8.38 o 
   1   9   4      128.80      106.46     13.51 o 
   2   9   4      271.69      292.64     15.15 o 
   3   9   4       24.02        9.04      9.73 o 
   4   9   4      172.80      199.32     17.90 o 
   5   9   4      122.26      128.51     13.30 o 
   6   9   4        4.85       -9.63      9.63 o 
   7   9   4      615.93      664.45     30.27 o 
   8   9   4       17.20       28.78     11.05 o 
   9   9   4     1446.72     1500.53     58.23 o 
 -10  10   4     1461.19     1596.51     79.49 o 
  -9  10   4       64.42       57.86     16.28 o 
  -8  10   4     1447.71     1446.21     54.45 o 
  -7  10   4      229.80      188.42     21.39 o 
  -6  10   4      223.86      222.63     20.50 o 
  -5  10   4     2025.42     2154.99     55.31 o 
  -4  10   4      934.74      936.91     34.47 o 
  -3  10   4      428.11      417.90     23.10 o 
  -2  10   4      119.61      101.50     16.42 o 
  -1  10   4       59.54       85.64     16.39 o 
   0  10   4      218.91      221.16     15.22 o 
   1  10   4       58.89       66.76     11.52 o 
   2  10   4      125.17      109.41     17.89 o 
   3  10   4      415.55      410.86     20.12 o 
   4  10   4      937.12      957.66     32.87 o 
   5  10   4     1976.93     2206.08     46.95 o 
   6  10   4      230.85      213.15     16.44 o 
   7  10   4      233.90      222.74     15.99 o 
   8  10   4     1464.06     1488.32     50.41 o 
   9  10   4       66.31       54.14     14.51 o 
  10  10   4     1455.94     1646.72     95.27 o 
 -11  11   4      254.79      274.69     40.43 o 
 -10  11   4      355.88      372.03     33.34 o 
  -9  11   4       40.84       36.79     15.34 o 
  -8  11   4      283.16      279.40     24.91 o 
  -7  11   4      404.95      428.43     27.76 o 
  -6  11   4       53.26       41.75     13.63 o 
  -5  11   4       33.41        4.51     12.04 o 
  -4  11   4      361.72      361.45     21.56 o 
  -3  11   4      251.13      249.97     20.35 o 
  -2  11   4      970.56     1001.33     32.51 o 
  -1  11   4      140.66      119.27     15.70 o 
   0  11   4      197.51      205.94     16.36 o 
   1  11   4      150.66      154.63     16.73 o 
   2  11   4      969.55     1047.18     36.31 o 
   3  11   4      269.28      296.67     18.57 o 
   4  11   4      361.94      380.42     23.14 o 
   5  11   4       31.12       11.00     13.33 o 
   6  11   4       54.05       42.78     13.12 o 
   7  11   4      415.77      401.09     26.68 o 
   8  11   4      295.78      297.10     24.16 o 
   9  11   4       33.65       16.00     16.80 o 
  10  11   4      364.15      406.05     32.54 o 
  11  11   4      247.56      215.06     39.41 o 
 -12  12   4       87.64       84.07     31.00 o 
 -11  12   4      419.86      398.62     34.08 o 
 -10  12   4       51.80       49.66     18.70 o 
  -9  12   4       38.39       35.96     17.00 o 
  -8  12   4      126.30       92.54     19.72 o 
  -7  12   4       36.08       44.73     16.97 o 
  -6  12   4      192.78      160.64     18.07 o 
  -5  12   4      633.97      598.78     32.61 o 
  -4  12   4      317.22      265.68     23.47 o 
  -3  12   4       74.21       57.36     15.08 o 
  -2  12   4       97.69      108.26     14.19 o 
  -1  12   4      259.33      231.38     24.71 o 
   0  12   4      494.10      455.50     26.37 o 
   1  12   4      246.51      226.47     19.81 o 
   2  12   4      109.21       91.53     16.46 o 
   3  12   4       72.84       58.00     14.44 o 
   4  12   4      334.35      271.90     19.28 o 
   5  12   4      642.70      552.65     29.45 o 
   6  12   4      189.83      158.09     17.16 o 
   7  12   4       36.02       26.18     16.13 o 
   8  12   4      123.21       68.37     19.03 o 
   9  12   4       34.64       23.83     18.60 o 
  10  12   4       53.60       65.41     22.66 o 
  11  12   4      428.80      410.46     36.03 o 
  12  12   4       86.50      108.90     41.28 o 
 -12  13   4      146.25      197.20     27.19 o 
 -11  13   4       34.71       47.62     21.12 o 
 -10  13   4      218.42      271.23     26.58 o 
  -9  13   4      135.73      138.29     24.27 o 
  -8  13   4      179.96      169.54     23.48 o 
  -7  13   4       16.72       25.55     18.54 o 
  -6  13   4       90.79       60.85     17.23 o 
  -5  13   4      290.15      301.65     24.46 o 
  -4  13   4      156.88      143.23     21.40 o 
  -3  13   4      278.73      300.42     22.50 o 
  -2  13   4      637.58      680.32     30.72 o 
  -1  13   4      123.82      111.01     19.56 o 
   0  13   4      561.59      553.77     28.54 o 
   1  13   4      117.08       75.71     17.64 o 
   2  13   4      642.02      672.39     32.16 o 
   3  13   4      294.28      294.04     23.29 o 
   4  13   4      159.79      136.78     18.81 o 
   5  13   4      295.19      314.18     27.23 o 
   6  13   4       86.87       53.16     17.29 o 
   7  13   4       15.04       22.50     16.90 o 
   8  13   4      181.79      176.17     25.46 o 
   9  13   4      133.17      180.57     28.03 o 
  10  13   4      227.35      202.27     28.93 o 
  11  13   4       32.90       23.42     23.68 o 
  12  13   4      149.94      147.96     31.48 o 
 -11  14   4      205.39      182.25     26.56 o 
 -10  14   4        2.79       12.81     21.09 o 
  -9  14   4       69.03       24.74     20.69 o 
  -8  14   4       53.12       38.10     19.52 o 
  -7  14   4       75.31       74.63     19.60 o 
  -6  14   4        3.87       10.75     18.40 o 
  -5  14   4      129.64      111.84     22.50 o 
  -4  14   4      337.46      337.29     34.24 o 
  -3  14   4      217.08      199.78     22.58 o 
  -2  14   4      262.59      205.82     25.67 o 
  -1  14   4      688.00      708.37     39.16 o 
   0  14   4       81.70       67.45     16.83 o 
   1  14   4      667.15      751.80     39.16 o 
   2  14   4      257.15      225.82     25.36 o 
   3  14   4      205.96      176.80     21.80 o 
   4  14   4      340.79      382.06     27.26 o 
   5  14   4      128.49      103.48     19.59 o 
   6  14   4        2.90       15.30     20.33 o 
   7  14   4       73.30       71.82     21.12 o 
   8  14   4       54.10       60.45     22.20 o 
   9  14   4       69.71       90.30     24.95 o 
  10  14   4        3.02       44.95     25.94 o 
  11  14   4      215.39      189.46     32.15 o 
 -10  15   4        7.70        0.14     22.71 o 
  -9  15   4       44.86       81.54     26.30 o 
  -8  15   4       29.12       28.30     20.69 o 
  -7  15   4      104.69       63.91     21.13 o 
  -6  15   4      329.01      294.83     33.15 o 
  -5  15   4      527.33      583.18     42.92 o 
  -4  15   4       33.72       37.13     20.89 o 
  -3  15   4      226.45      265.94     40.06 o 
  -2  15   4      494.71      465.90     36.50 o 
  -1  15   4       22.89       35.20     21.27 o 
   0  15   4      270.08      233.81     36.47 o 
   1  15   4       25.13       26.19     20.88 o 
   2  15   4      477.39      439.98     29.21 o 
   3  15   4      224.04      258.59     34.87 o 
   4  15   4       31.44       19.12     18.58 o 
   5  15   4      532.89      497.84     37.53 o 
   6  15   4      327.38      249.76     31.60 o 
   7  15   4      106.31       67.43     25.40 o 
   8  15   4       29.38       54.95     22.85 o 
   9  15   4       45.31       19.31     24.58 o 
  10  15   4        8.10      -10.19     23.73 o 
  -8  16   4       18.34       11.86     23.82 o 
  -7  16   4       54.58       30.23     21.32 o 
  -6  16   4       71.39      100.64     23.70 o 
  -5  16   4       69.54       32.26     24.78 o 
  -4  16   4      144.66      156.27     26.00 o 
  -3  16   4        2.82       -1.12     21.42 o 
  -2  16   4       60.45       55.70     22.99 o 
  -1  16   4      476.63      398.39     56.60 o 
   0  16   4       47.31       39.74     23.36 o 
   1  16   4      491.36      527.08     41.51 o 
   2  16   4       64.62       76.09     24.92 o 
   3  16   4        2.02        2.09     24.58 o 
   4  16   4      153.30      174.43     27.18 o 
   5  16   4       68.85       57.89     22.79 o 
   6  16   4       70.61       35.98     23.88 o 
   7  16   4       54.83       68.58     26.41 o 
   8  16   4       18.30       -7.67     26.11 o 
  -6  17   4        5.49      -12.64     23.18 o 
  -5  17   4       24.92       24.99     24.49 o 
  -4  17   4      348.81      370.30     36.92 o 
  -3  17   4      136.65      108.48     27.69 o 
  -2  17   4      395.97      345.88     41.81 o 
  -1  17   4      398.98      454.78     38.78 o 
   0  17   4      129.51      158.52     29.76 o 
   1  17   4      406.89      424.02     41.93 o 
   2  17   4      391.90      416.02     43.50 o 
   3  17   4      132.17      100.07     31.64 o 
   4  17   4      347.43      384.41     43.71 o 
   5  17   4       25.68       63.64     29.10 o 
   6  17   4        4.38        8.88     27.93 o 
  -3  18   4       79.07       75.03     27.06 o 
  -2  18   4       75.68       91.67     31.03 o 
  -1  18   4      156.62      151.10     32.37 o 
   0  18   4      227.55      243.27     40.67 o 
   1  18   4      156.19      154.07     39.72 o 
   2  18   4       80.70      103.40     34.68 o 
   3  18   4       75.99       42.93     32.71 o 
   0   1   5      420.76      390.13     14.39 o 
  -1   2   5      110.08      106.64      8.41 o 
   0   2   5        8.66       -0.14      5.92 o 
   1   2   5      107.00      112.53      8.58 o 
  -2   3   5     1892.30     1920.14     42.82 o 
  -1   3   5     1082.57     1069.52     25.65 o 
   0   3   5      119.00       99.55      9.93 o 
   1   3   5     1083.94     1046.38     28.01 o 
   2   3   5     1886.52     1821.83     35.91 o 
  -3   4   5      668.81      609.27     28.03 o 
  -2   4   5      192.98      147.52     13.96 o 
  -1   4   5      189.97      155.17     13.48 o 
   0   4   5     3132.28     3154.91     50.15 o 
   1   4   5      198.59      163.57     12.42 o 
   2   4   5      205.98      227.87     15.38 o 
   3   4   5      655.75      630.96     32.06 o 
  -4   5   5      324.80      299.46     24.90 o 
  -3   5   5      490.97      546.14     32.69 o 
  -2   5   5      171.69      168.48     16.77 o 
  -1   5   5      430.41      405.65     21.96 o 
   0   5   5      120.27      112.57     12.12 o 
   1   5   5      407.08      421.17     19.31 o 
   2   5   5      164.28      189.34     13.46 o 
   3   5   5      509.85      530.48     37.16 o 
   4   5   5      330.98      297.07     20.63 o 
  -5   6   5      259.86      278.80     22.58 o 
  -4   6   5      472.34      568.86     34.66 o 
  -3   6   5       70.55       41.72     12.80 o 
  -2   6   5      340.90      323.52     22.46 o 
  -1   6   5       54.36       55.81     12.17 o 
   0   6   5      217.13      255.70     16.09 o 
   1   6   5       47.64       39.89      9.47 o 
   2   6   5      351.69      344.98     17.71 o 
   3   6   5       79.38       96.26     17.10 o 
   4   6   5      475.64      546.43     30.22 o 
   5   6   5      249.17      247.29     17.99 o 
  -6   7   5       68.61       93.87     17.92 o 
  -5   7   5      361.94      405.45     25.79 o 
  -4   7   5       59.06       42.18     14.04 o 
  -3   7   5      725.30      706.69     36.41 o 
  -2   7   5      198.42      236.90     19.75 o 
  -1   7   5      108.79       94.90     15.25 o 
   0   7   5     1509.19     1668.58     45.13 o 
   1   7   5      106.59      101.19     11.07 o 
   2   7   5      191.54      176.90     14.64 o 
   3   7   5      728.37      762.46     23.87 o 
   4   7   5       55.97       54.96     11.59 o 
   5   7   5      368.79      403.13     25.95 o 
   6   7   5       66.70       71.60     13.42 o 
  -7   8   5      191.18      161.97     21.53 o 
  -6   8   5      531.86      528.19     32.65 o 
  -5   8   5      167.09      171.43     19.59 o 
  -4   8   5      819.70      808.88     46.86 o 
  -3   8   5      150.41      135.75     17.93 o 
  -2   8   5      634.03      669.86     34.23 o 
  -1   8   5      799.37      819.95     42.76 o 
   0   8   5      119.18      108.05     13.77 o 
   1   8   5      813.40      787.34     21.90 o 
   2   8   5      638.31      685.50     27.28 o 
   3   8   5      141.45      136.14     14.06 o 
   4   8   5      810.24      794.22     38.72 o 
   5   8   5      167.65      147.53     15.70 o 
   6   8   5      519.79      509.74     25.77 o 
   7   8   5      193.20      202.63     18.07 o 
  -8   9   5       26.23       40.14     18.13 o 
  -7   9   5      217.16      202.54     23.68 o 
  -6   9   5       34.61       18.16     16.26 o 
  -5   9   5      766.01      726.27     38.01 o 
  -4   9   5      828.78      880.49     38.07 o 
  -3   9   5      218.74      236.84     34.65 o 
  -2   9   5      207.44      193.26     19.74 o 
  -1   9   5      300.61      270.91     21.13 o 
   0   9   5     1367.26     1381.55     37.66 o 
   1   9   5      300.86      282.30     17.26 o 
   2   9   5      204.82      214.56     17.74 o 
   3   9   5      221.53      203.86     16.36 o 
   4   9   5      838.11      809.63     28.16 o 
   5   9   5      771.73      743.78     29.45 o 
   6   9   5       34.14       33.48     13.30 o 
   7   9   5      212.73      194.86     19.12 o 
   8   9   5       24.33       18.86     13.80 o 
  -9  10   5      128.43      121.26     22.10 o 
  -8  10   5      348.62      342.27     29.67 o 
  -7  10   5       35.79       26.98     18.37 o 
  -6  10   5      323.26      270.72     28.55 o 
  -5  10   5      102.51       51.07     18.13 o 
  -4  10   5     1240.90     1353.84     48.53 o 
  -3  10   5      342.23      383.30     42.26 o 
  -2  10   5      699.94      663.66     30.42 o 
  -1  10   5      207.26      200.94     18.40 o 
   0  10   5       10.15       14.34     12.08 o 
   1  10   5      224.23      230.16     16.96 o 
   2  10   5      705.76      686.71     37.06 o 
   3  10   5      339.80      368.38     19.92 o 
   4  10   5     1240.36     1312.85     38.73 o 
   5  10   5      105.79      102.85     16.09 o 
   6  10   5      316.96      321.87     21.58 o 
   7  10   5       38.23       24.61     14.39 o 
   8  10   5      352.49      422.22     24.60 o 
   9  10   5      121.74       88.16     19.82 o 
 -10  11   5      184.98      178.15     27.05 o 
  -9  11   5       66.04       88.84     21.15 o 
  -8  11   5      107.42      124.41     21.70 o 
  -7  11   5      254.79      231.60     24.45 o 
  -6  11   5      100.87       99.42     22.06 o 
  -5  11   5      121.29      122.32     20.15 o 
  -4  11   5      163.22      153.24     21.54 o 
  -3  11   5      127.91      125.15     19.10 o 
  -2  11   5       37.95       35.69     15.86 o 
  -1  11   5       56.64       32.88     14.69 o 
   0  11   5       42.75       33.39     15.67 o 
   1  11   5       50.63       45.34     15.58 o 
   2  11   5       35.79       53.26     15.21 o 
   3  11   5      116.13      111.27     17.11 o 
   4  11   5      158.54      142.69     18.16 o 
   5  11   5      115.58      122.01     17.81 o 
   6  11   5      108.87      124.16     18.69 o 
   7  11   5      256.81      210.42     21.49 o 
   8  11   5      100.59       80.12     18.31 o 
   9  11   5       64.20       44.55     20.58 o 
  10  11   5      182.97      173.90     27.34 o 
 -11  12   5      172.51      155.40     26.83 o 
 -10  12   5      119.73      123.30     23.05 o 
  -9  12   5       95.90       69.46     25.82 o 
  -8  12   5       57.47       43.99     20.23 o 
  -7  12   5        9.63       17.97     18.90 o 
  -6  12   5       72.78       81.63     20.57 o 
  -5  12   5      158.23      138.99     19.99 o 
  -4  12   5       21.95       14.45     13.96 o 
  -3  12   5      110.10       84.77     18.25 o 
  -2  12   5      233.95      255.54     22.19 o 
  -1  12   5       94.25      101.81     16.48 o 
   0  12   5      685.41      710.09     36.15 o 
   1  12   5       91.60       61.15     18.69 o 
   2  12   5      242.20      283.14     29.04 o 
   3  12   5      114.76       93.38     20.00 o 
   4  12   5       24.47       22.96     15.95 o 
   5  12   5      159.80      178.00     20.23 o 
   6  12   5       70.74       55.57     17.25 o 
   7  12   5       11.97       26.05     18.44 o 
   8  12   5       58.22       54.95     23.61 o 
   9  12   5       98.57       82.75     25.64 o 
  10  12   5      116.92      101.94     26.19 o 
  11  12   5      181.05      175.29     30.40 o 
 -11  13   5      232.95      285.95     31.97 o 
 -10  13   5       97.43       89.35     25.76 o 
  -9  13   5      127.84      129.72     24.68 o 
  -8  13   5       23.70       24.73     20.34 o 
  -7  13   5       90.58       90.24     23.54 o 
  -6  13   5      275.25      277.39     34.81 o 
  -5  13   5      170.93      171.35     23.73 o 
  -4  13   5      131.91      121.53     21.13 o 
  -3  13   5      293.19      262.51     26.30 o 
  -2  13   5       60.20       69.45     18.03 o 
  -1  13   5      152.82      158.23     22.01 o 
   0  13   5       56.77       65.60     21.51 o 
   1  13   5      145.33      162.99     25.64 o 
   2  13   5       58.67       58.26     20.74 o 
   3  13   5      293.38      326.24     32.50 o 
   4  13   5      132.27      126.70     24.39 o 
   5  13   5      174.29      153.89     21.14 o 
   6  13   5      272.51      270.49     24.26 o 
   7  13   5       93.63       95.56     19.75 o 
   8  13   5       24.48       17.37     24.96 o 
   9  13   5      133.60      141.05     28.84 o 
  10  13   5       94.27       69.14     27.77 o 
  11  13   5      230.01      234.05     36.29 o 
  -9  14   5        7.20        9.26     21.45 o 
  -8  14   5       48.24       37.77     23.67 o 
  -7  14   5      295.29      282.66     32.17 o 
  -6  14   5       51.13       41.83     21.85 o 
  -5  14   5      108.59       77.29     22.14 o 
  -4  14   5       48.96       47.14     22.48 o 
  -3  14   5      100.90       91.11     21.67 o 
  -2  14   5       75.74       87.30     19.75 o 
  -1  14   5      129.12       89.17     22.69 o 
   0  14   5        1.53       10.91     20.41 o 
   1  14   5      129.66       96.83     24.63 o 
   2  14   5       79.29       78.21     23.21 o 
   3  14   5      105.88      109.80     26.06 o 
   4  14   5       48.57       20.51     24.27 o 
   5  14   5      118.34      119.30     26.16 o 
   6  14   5       48.32       41.03     23.53 o 
   7  14   5      298.98      382.66     35.01 o 
   8  14   5       43.57       34.25     25.50 o 
   9  14   5        7.24       25.91     25.57 o 
  -8  15   5      127.55      101.19     26.72 o 
  -7  15   5       46.23       60.09     28.46 o 
  -6  15   5      101.48      148.75     29.84 o 
  -5  15   5       17.80        5.79     23.99 o 
  -4  15   5      117.66      121.58     27.28 o 
  -3  15   5      242.30      199.41     27.96 o 
  -2  15   5      166.02      136.39     25.27 o 
  -1  15   5      191.32      166.88     30.75 o 
   0  15   5        0.35       16.54     23.63 o 
   1  15   5      187.28      232.28     30.84 o 
   2  15   5      161.02      128.08     26.73 o 
   3  15   5      241.47      252.16     31.05 o 
   4  15   5      115.32      106.64     29.95 o 
   5  15   5       16.76       15.50     25.61 o 
   6  15   5      107.73       93.89     29.46 o 
   7  15   5       47.33       41.54     35.06 o 
   8  15   5      127.36      105.53     30.71 o 
  -6  16   5        8.63       -8.67     25.16 o 
  -5  16   5      205.36      257.55     32.85 o 
  -4  16   5       47.75       57.40     26.40 o 
  -3  16   5      378.23      373.54     39.47 o 
  -2  16   5      125.34      118.25     30.13 o 
  -1  16   5       10.35       16.85     26.34 o 
   0  16   5      190.53      198.11     37.56 o 
   1  16   5       10.24       -9.50     25.45 o 
   2  16   5      127.48      119.86     30.08 o 
   3  16   5      380.66      396.76     44.21 o 
   4  16   5       48.58       15.88     29.04 o 
   5  16   5      200.88      241.33     36.17 o 
   6  16   5        6.54        7.16     31.49 o 
  -2  17   5       20.97       16.25     29.26 o 
  -1  17   5      157.18      159.04     34.66 o 
   0  17   5      273.82      244.57     43.87 o 
   1  17   5      154.95      108.43     33.62 o 
   2  17   5       21.39       -0.04     29.74 o 
   0   0   6       16.45       12.96     16.87 o 
  -1   1   6      211.16      210.99     19.04 o 
   0   1   6      167.61      193.96     12.46 o 
   1   1   6      228.82      191.47     17.16 o 
  -2   2   6       87.90      100.61     20.45 o 
  -1   2   6       95.14       95.72     11.61 o 
   0   2   6      190.90      195.90     12.51 o 
   1   2   6       91.79       81.86     10.46 o 
   2   2   6       80.32       65.08     16.05 o 
  -3   3   6     1071.64     1178.31     57.86 o 
  -2   3   6      692.41      727.94     34.58 o 
  -1   3   6      106.00      101.07     11.94 o 
   0   3   6      859.24      906.80     25.25 o 
   1   3   6      113.15      118.52     11.68 o 
   2   3   6      668.30      701.72     26.30 o 
   3   3   6     1082.33     1136.17     60.05 o 
  -4   4   6     1336.35     1463.65     66.33 o 
  -3   4   6      833.17      939.98     35.35 o 
  -2   4   6      550.29      582.61     28.93 o 
  -1   4   6      170.47      170.61     17.33 o 
   0   4   6      118.75       92.51     11.62 o 
   1   4   6      169.30      178.02     14.64 o 
   2   4   6      542.40      532.92     41.36 o 
   3   4   6      823.12      901.85     35.72 o 
   4   4   6     1379.22     1467.14     66.79 o 
  -5   5   6      941.73      965.78     55.91 o 
  -4   5   6      453.16      463.40     30.18 o 
  -3   5   6      796.75      782.42     34.89 o 
  -2   5   6      770.45      912.45     43.86 o 
  -1   5   6       40.18       42.31     13.79 o 
   0   5   6      408.92      432.14     24.58 o 
   1   5   6       42.26       33.70     12.39 o 
   2   5   6      760.77      944.17     31.77 o 
   3   5   6      807.69      798.43     36.12 o 
   4   5   6      454.35      421.92     27.17 o 
   5   5   6      973.70     1044.44     67.44 o 
  -6   6   6      384.57      561.95     56.63 o 
  -5   6   6      176.91      147.25     20.64 o 
  -4   6   6       54.13       55.71     16.86 o 
  -3   6   6       88.33       51.06     15.75 o 
  -2   6   6      200.78      236.46     25.29 o 
  -1   6   6       70.62       71.99     15.73 o 
   0   6   6        1.25       -8.73     11.69 o 
   1   6   6       68.53       68.11     14.41 o 
   2   6   6      202.95      216.46     22.03 o 
   3   6   6       87.80       63.28     16.24 o 
   4   6   6       51.74       31.52     15.17 o 
   5   6   6      172.60      146.03     17.94 o 
   6   6   6      371.64      315.76     32.67 o 
  -7   7   6       26.98        5.34     25.43 o 
  -6   7   6      276.38      308.93     32.20 o 
  -5   7   6      298.83      319.06     26.76 o 
  -4   7   6       77.32       21.78     16.46 o 
  -3   7   6     1022.56     1171.35     45.73 o 
  -2   7   6      145.51      155.87     28.48 o 
  -1   7   6       25.59       -1.81     15.34 o 
   0   7   6        1.21       -1.15     14.06 o 
   1   7   6       23.55       28.15     15.29 o 
   2   7   6      144.85      145.27     17.37 o 
   3   7   6     1021.29     1036.76     59.65 o 
   4   7   6       71.50       65.12     14.49 o 
   5   7   6      292.66      272.82     20.78 o 
   6   7   6      269.47      248.09     21.02 o 
   7   7   6       32.10       29.13     20.83 o 
  -8   8   6      826.81     1072.63     75.60 o 
  -7   8   6      102.20       87.52     22.68 o 
  -6   8   6        0.31        3.11     18.96 o 
  -5   8   6      169.65      164.84     30.78 o 
  -4   8   6      118.29       76.33     18.74 o 
  -3   8   6      375.27      397.23     29.65 o 
  -2   8   6       58.84       49.14     17.46 o 
  -1   8   6       70.65       42.22     17.86 o 
   0   8   6       51.35       37.19     16.63 o 
   1   8   6       72.07       59.01     15.62 o 
   2   8   6       61.83       32.40     13.17 o 
   3   8   6      372.90      339.49     22.77 o 
   4   8   6      118.53      101.17     16.71 o 
   5   8   6      156.43      133.29     17.72 o 
   6   8   6        0.10       -0.38     14.06 o 
   7   8   6      102.65      115.67     17.54 o 
   8   8   6      843.05      942.63     56.07 o 
  -9   9   6      665.24      763.05     66.76 o 
  -8   9   6      204.22      210.42     35.66 o 
  -7   9   6      240.34      325.20     31.58 o 
  -6   9   6      454.84      566.93     37.69 o 
  -5   9   6      145.53       97.97     21.23 o 
  -4   9   6      322.67      326.17     30.17 o 
  -3   9   6       96.15      101.88     18.92 o 
  -2   9   6      172.94      190.43     23.36 o 
  -1   9   6        0.29      -10.61     16.68 o 
   0   9   6        6.07       -7.14     15.13 o 
   1   9   6        0.12       10.51     14.44 o 
   2   9   6      176.84      173.49     19.18 o 
   3   9   6       97.41       94.60     17.21 o 
   4   9   6      332.63      350.98     25.56 o 
   5   9   6      143.12      139.14     19.65 o 
   6   9   6      477.67      537.99     31.99 o 
   7   9   6      238.59      224.75     23.02 o 
   8   9   6      200.09      171.39     22.59 o 
   9   9   6      664.49      749.75     57.62 o 
 -10  10   6      331.10      416.18     52.98 o 
  -9  10   6      156.67      199.14     31.64 o 
  -8  10   6      325.79      390.07     35.27 o 
  -7  10   6      181.20      128.40     24.64 o 
  -6  10   6      137.76      182.55     31.96 o 
  -5  10   6      479.71      509.84     38.51 o 
  -4  10   6       66.18       29.74     17.85 o 
  -3  10   6      526.80      613.33     34.99 o 
  -2  10   6      111.29      111.97     20.01 o 
  -1  10   6       63.53       65.45     19.90 o 
   0  10   6       17.74       27.51     16.68 o 
   1  10   6       62.58       56.07     19.03 o 
   2  10   6      108.82       83.43     22.71 o 
   3  10   6      535.68      529.39     33.93 o 
   4  10   6       65.47       60.76     19.99 o 
   5  10   6      480.19      484.67     29.04 o 
   6  10   6      135.62      145.29     21.57 o 
   7  10   6      171.55      143.84     21.08 o 
   8  10   6      333.72      351.87     27.35 o 
   9  10   6      154.23       93.66     24.12 o 
  10  10   6      345.31      396.24     53.05 o 
 -11  11   6       85.49       94.80     43.31 o 
 -10  11   6       84.03       70.37     30.35 o 
  -9  11   6       57.23       61.10     25.11 o 
  -8  11   6      183.01      157.89     28.84 o 
  -7  11   6      170.97      189.32     27.66 o 
  -6  11   6       66.06       67.33     23.10 o 
  -5  11   6      114.47       79.72     24.07 o 
  -4  11   6       54.21       37.96     19.08 o 
  -3  11   6       16.89       44.45     17.81 o 
  -2  11   6       19.82        1.77     17.28 o 
  -1  11   6       70.01       52.94     20.56 o 
   0  11   6       87.17       40.61     20.56 o 
   1  11   6       66.89       57.90     20.36 o 
   2  11   6       20.74       16.73     18.71 o 
   3  11   6       13.80       -0.34     19.03 o 
   4  11   6       59.19       78.09     20.61 o 
   5  11   6      111.33       97.68     21.38 o 
   6  11   6       73.21       48.54     20.23 o 
   7  11   6      164.61      126.59     22.52 o 
   8  11   6      179.37      148.90     24.98 o 
   9  11   6       54.58       46.04     25.86 o 
  10  11   6       85.20      131.12     37.25 o 
  11  11   6       86.37        1.97     47.68 o 
 -10  12   6      259.07      253.89     38.02 o 
  -9  12   6       92.26       92.31     27.14 o 
  -8  12   6      245.12      228.02     31.54 o 
  -7  12   6       38.42       27.86     22.42 o 
  -6  12   6      198.02      203.71     27.44 o 
  -5  12   6       75.46      108.66     24.40 o 
  -4  12   6      174.85      164.25     23.84 o 
  -3  12   6      134.94       93.62     21.42 o 
  -2  12   6      237.60      228.10     27.15 o 
  -1  12   6      145.91      135.94     24.35 o 
   0  12   6       42.38       43.72     20.89 o 
   1  12   6      145.35      117.92     25.19 o 
   2  12   6      226.61      184.69     27.84 o 
   3  12   6      131.88       92.51     24.37 o 
   4  12   6      165.89      101.77     24.18 o 
   5  12   6       72.97       51.50     21.07 o 
   6  12   6      199.49      163.81     25.31 o 
   7  12   6       35.46       40.85     21.68 o 
   8  12   6      242.43      175.73     29.51 o 
   9  12   6       92.02       56.17     28.59 o 
  10  12   6      264.40      251.20     40.74 o 
  -8  13   6       25.31      -20.89     22.88 o 
  -7  13   6      246.64      200.94     29.74 o 
  -6  13   6        4.68        7.60     22.43 o 
  -5  13   6      101.26      130.98     29.63 o 
  -4  13   6       53.42       31.84     20.61 o 
  -3  13   6       25.27       10.63     20.93 o 
  -2  13   6      186.17      224.36     28.33 o 
  -1  13   6       15.24       31.06     22.19 o 
   0  13   6      308.08      319.22     34.29 o 
   1  13   6       14.78       26.47     23.73 o 
   2  13   6      190.88      248.61     31.97 o 
   3  13   6       27.08       13.62     22.86 o 
   4  13   6       54.31       22.62     23.64 o 
   5  13   6      104.19      117.93     27.59 o 
   6  13   6        5.32      -20.33     21.98 o 
   7  13   6      247.43      232.57     35.74 o 
   8  13   6       26.52        1.62     26.97 o 
  -7  14   6        3.39        4.20     28.09 o 
  -6  14   6       12.95        9.55     25.27 o 
  -5  14   6       61.24       26.31     27.25 o 
  -4  14   6       70.88       89.91     30.78 o 
  -3  14   6       71.19       93.28     24.47 o 
  -2  14   6       53.06       44.06     24.26 o 
  -1  14   6      372.78      400.12     37.22 o 
   0  14   6       29.26       26.59     25.38 o 
   1  14   6      368.87      450.73     40.41 o 
   2  14   6       57.65       17.92     24.09 o 
   3  14   6       68.55       76.77     26.25 o 
   4  14   6       68.39      100.52     27.79 o 
   5  14   6       61.37       51.88     27.09 o 
   6  14   6       12.90        9.13     30.06 o 
   7  14   6        3.26        5.60     32.20 o 
  -4  15   6      160.28      159.70     33.97 o 
  -3  15   6      142.61      151.62     33.53 o 
  -2  15   6       83.72      132.35     31.65 o 
  -1  15   6       64.53       39.23     32.55 o 
   0  15   6      777.93      880.93     56.84 o 
   1  15   6       63.22      147.66     32.32 o 
   2  15   6       84.56       86.18     31.21 o 
   3  15   6      143.14      113.47     30.14 o 
   4  15   6      162.63      142.78     33.17 o 
   0   1   7        6.73       -0.68     10.81 o 
  -1   2   7      338.94      311.58     21.39 o 
   0   2   7      447.06      441.56     27.04 o 
   1   2   7      330.81      349.97     23.00 o 
  -2   3   7      121.77      112.22     17.39 o 
  -1   3   7       44.32       29.16     13.79 o 
   0   3   7      215.13      306.96     21.29 o 
   1   3   7       47.68       52.87     13.70 o 
   2   3   7      120.43      137.73     18.42 o 
  -3   4   7      381.08      420.36     31.24 o 
  -2   4   7       10.38       17.30     15.10 o 
  -1   4   7      347.79      384.17     24.89 o 
   0   4   7      298.78      336.37     24.62 o 
   1   4   7      348.81      369.66     25.95 o 
   2   4   7        8.90       39.96     15.49 o 
   3   4   7      395.84      423.00     30.97 o 
  -4   5   7      146.19      163.29     22.26 o 
  -3   5   7       53.78       41.32     16.98 o 
  -2   5   7       28.82       24.86     17.39 o 
  -1   5   7      326.66      331.78     25.24 o 
   0   5   7       65.42       60.59     16.46 o 
   1   5   7      313.78      366.98     27.97 o 
   2   5   7       30.44       27.04     16.48 o 
   3   5   7       51.18       29.34     17.34 o 
   4   5   7      147.53      134.21     24.25 o 
  -5   6   7      282.71      332.94     29.55 o 
  -4   6   7      121.05       81.97     21.22 o 
  -3   6   7      175.22      165.36     25.34 o 
  -2   6   7       45.08       66.03     19.45 o 
  -1   6   7       59.89       51.62     19.74 o 
   0   6   7       88.96      105.13     18.02 o 
   1   6   7       55.80       57.43     18.40 o 
   2   6   7       47.42       44.55     18.90 o 
   3   6   7      181.54      136.84     23.96 o 
   4   6   7      114.98      115.14     21.56 o 
   5   6   7      278.28      311.37     24.32 o 
  -6   7   7       46.51       44.98     22.89 o 
  -5   7   7       43.17       24.63     23.40 o 
  -4   7   7       64.39       34.76     20.54 o 
  -3   7   7      536.65      534.70     37.50 o 
  -2   7   7      249.81      259.01     27.03 o 
  -1   7   7       20.70       24.94     18.02 o 
   0   7   7      400.60      460.06     53.35 o 
   1   7   7       20.84       27.26     18.48 o 
   2   7   7      260.61      249.98     28.93 o 
   3   7   7      548.33      525.69     37.01 o 
   4   7   7       66.05       33.49     17.41 o 
   5   7   7       42.15       25.96     17.45 o 
   6   7   7       48.86       36.32     18.13 o 
  -7   8   7        5.26       -3.63     22.13 o 
  -6   8   7       71.61      115.35     26.38 o 
  -5   8   7      208.73      200.89     26.09 o 
  -4   8   7      269.56      253.30     28.19 o 
  -3   8   7      296.49      335.83     31.37 o 
  -2   8   7      325.71      415.14     41.67 o 
  -1   8   7       52.90       72.40     20.92 o 
   0   8   7        1.93       -3.94     18.97 o 
   1   8   7       49.80       31.93     25.36 o 
   2   8   7      326.13      309.30     35.22 o 
   3   8   7      299.86      316.38     27.97 o 
   4   8   7      255.85      214.61     25.02 o 
   5   8   7      203.85      153.22     22.87 o 
   6   8   7       71.17      117.60     21.19 o 
   7   8   7        5.22      -14.55     17.18 o 
  -8   9   7      150.56       94.09     30.68 o 
  -7   9   7       43.64      -10.83     24.51 o 
  -6   9   7       19.71       30.97     22.67 o 
  -5   9   7      225.11      203.69     36.90 o 
  -4   9   7        7.76       19.90     21.33 o 
  -3   9   7      280.07      328.60     30.49 o 
  -2   9   7      414.12      492.80     43.92 o 
  -1   9   7       17.66        0.73     22.17 o 
   0   9   7      566.75      702.70     72.43 o 
   1   9   7       17.15       18.10     24.99 o 
   2   9   7      410.32      533.22     41.29 o 
   3   9   7      277.84      281.87     39.44 o 
   4   9   7        8.59       19.35     21.01 o 
   5   9   7      218.34      173.41     27.29 o 
   6   9   7       18.85       56.11     23.08 o 
   7   9   7       42.22       63.53     21.52 o 
   8   9   7      149.01       98.52     24.08 o 
  -9  10   7      158.91      139.86     34.26 o 
  -8  10   7       49.54      -20.00     28.52 o 
  -7  10   7       66.54       55.62     28.82 o 
  -6  10   7      139.67      140.51     30.03 o 
  -5  10   7       71.48       56.79     25.64 o 
  -4  10   7       90.89       89.40     26.49 o 
  -3  10   7      178.06      161.22     26.60 o 
  -2  10   7       55.50       25.50     23.54 o 
  -1  10   7       85.28       70.08     28.10 o 
   0  10   7        0.03      -22.75     22.75 o 
   1  10   7       86.97       36.16     28.60 o 
   2  10   7       60.40       78.03     27.04 o 
   3  10   7      179.08      175.55     29.50 o 
   4  10   7       92.23       94.91     25.12 o 
   5  10   7       73.38       58.94     22.37 o 
   6  10   7      141.56      110.94     24.55 o 
   7  10   7       64.86       41.04     23.08 o 
   8  10   7       48.73       38.57     25.65 o 
   9  10   7      157.32      179.74     43.05 o 
  -8  11   7       11.51       29.01     31.98 o 
  -7  11   7        1.44        9.81     26.89 o 
  -6  11   7       76.53       89.19     29.65 o 
  -5  11   7       22.70       37.90     26.44 o 
  -4  11   7       82.60       43.81     24.54 o 
  -3  11   7       82.40      123.56     24.96 o 
  -2  11   7      109.99      103.33     26.98 o 
  -1  11   7       25.14       33.17     26.16 o 
   0  11   7       52.31       54.31     27.83 o 
   1  11   7       22.44       12.81     25.13 o 
   2  11   7      111.87      107.93     30.44 o 
   3  11   7       79.94       81.44     26.39 o 
   4  11   7       83.40       95.72     26.56 o 
   5  11   7       23.10      -14.11     23.97 o 
   6  11   7       79.97       79.54     27.27 o 
   7  11   7        0.99       -6.75     24.44 o 
   8  11   7       11.87       31.44     29.92 o 
  -6  12   7       28.88       10.16     27.03 o 
  -5  12   7       61.26       56.86     25.45 o 
  -4  12   7       73.73      107.05     25.50 o 
  -3  12   7      102.13       56.77     27.82 o 
  -2  12   7       29.91       61.23     26.72 o 
  -1  12   7       48.75       33.29     26.23 o 
   0  12   7        0.39       -0.73     25.34 o 
   1  12   7       47.80       17.48     24.94 o 
   2  12   7       30.09       -2.85     23.89 o 
   3  12   7      103.99       68.31     28.29 o 
   4  12   7       77.92      107.45     29.88 o 
   5  12   7       63.07       60.94     27.68 o 
   6  12   7       29.63       12.58     26.18 o 
  -4  13   7       63.94       77.73     30.90 o 
  -3  13   7       15.21        4.89     27.06 o 
  -2  13   7       24.22       24.85     27.82 o 
  -1  13   7       60.67       33.99     28.84 o 
   0  13   7       18.86       19.34     26.43 o 
   1  13   7       56.85       40.09     35.06 o 
   2  13   7       24.26       21.38     26.79 o 
   3  13   7       13.71        8.51     27.07 o 
   4  13   7       64.70       57.79     29.62 o 
   0   0   8       22.03        2.61     45.22 o 
  -1   1   8      171.65      192.55     31.67 o 
   0   1   8       14.47        5.08     18.52 o 
   1   1   8      173.93      313.69     39.49 o 
  -2   2   8       24.63       -1.29     24.07 o 
  -1   2   8      145.07      124.28     22.89 o 
   0   2   8       44.07       33.65     17.71 o 
   1   2   8      141.33      124.46     23.22 o 
   2   2   8       23.45       11.06     26.27 o 
  -3   3   8       32.04       19.36     25.79 o 
  -2   3   8       89.57      105.16     20.43 o 
  -1   3   8       36.66       29.33     19.23 o 
   0   3   8      336.69      412.92     36.54 o 
   1   3   8       35.82       55.07     19.36 o 
   2   3   8       88.12      129.00     22.99 o 
   3   3   8       32.35        5.12     32.83 o 
  -4   4   8      393.43      463.84     48.14 o 
  -3   4   8      229.38      169.99     24.52 o 
  -2   4   8       65.08       83.29     21.16 o 
  -1   4   8       37.91       52.51     20.60 o 
   0   4   8        2.06      -16.62     16.62 o 
   1   4   8       38.67       54.10     22.61 o 
   2   4   8       63.07       70.02     21.29 o 
   3   4   8      223.35      196.35     30.13 o 
   4   4   8      383.62      440.42     55.63 o 
  -5   5   8      970.76     1187.29     73.00 o 
  -4   5   8      104.61      152.42     28.01 o 
  -3   5   8      403.54      425.45     33.95 o 
  -2   5   8      234.00      263.93     40.10 o 
  -1   5   8       57.02       93.50     22.47 o 
   0   5   8        4.87        1.10     19.82 o 
   1   5   8       55.86       30.49     20.91 o 
   2   5   8      240.18      228.89     27.40 o 
   3   5   8      398.71      425.43     38.67 o 
   4   5   8      104.23       89.72     26.35 o 
   5   5   8      971.14      983.07     88.80 o 
  -6   6   8       73.58       73.32     37.90 o 
  -5   6   8      165.37      145.14     32.86 o 
  -4   6   8      100.13       77.44     25.73 o 
  -3   6   8       22.94       -1.05     24.16 o 
  -2   6   8      218.20      165.15     30.37 o 
  -1   6   8       32.39       19.68     23.33 o 
   0   6   8        1.65       -7.79     21.49 o 
   1   6   8       33.07       39.47     22.04 o 
   2   6   8      216.73      278.13     31.40 o 
   3   6   8       21.87       37.98     22.92 o 
   4   6   8       99.41       78.75     27.77 o 
   5   6   8      166.19      118.29     24.75 o 
   6   6   8       75.14       86.46     34.54 o 
  -7   7   8        0.49       13.68     38.41 o 
  -6   7   8       49.64       62.83     27.89 o 
  -5   7   8      189.27      206.29     32.79 o 
  -4   7   8       91.89       95.52     27.60 o 
  -3   7   8      224.02      269.19     34.07 o 
  -2   7   8       60.66       48.65     25.82 o 
  -1   7   8       18.41       47.36     25.15 o 
   0   7   8       18.65       -5.97     23.47 o 
   1   7   8       18.63       15.31     26.31 o 
   2   7   8       61.77       54.76     24.12 o 
   3   7   8      222.48      219.65     30.75 o 
   4   7   8       97.20       73.42     22.33 o 
   5   7   8      191.94      176.27     28.06 o 
   6   7   8       54.13       23.69     23.54 o 
   7   7   8        0.48       -7.40     30.92 o 
  -7   8   8      106.85      154.86     32.43 o 
  -6   8   8       89.69       95.38     29.65 o 
  -5   8   8       69.68       89.42     31.20 o 
  -4   8   8       64.80       19.81     26.21 o 
  -3   8   8       21.21       16.59     25.44 o 
  -2   8   8       23.85       -5.87     25.58 o 
  -1   8   8        4.65       19.76     25.67 o 
   0   8   8       70.63       72.10     28.50 o 
   1   8   8        4.90       24.81     27.07 o 
   2   8   8       23.36       -0.46     24.35 o 
   3   8   8       19.78       15.72     24.51 o 
   4   8   8       63.31       13.79     25.56 o 
   5   8   8       68.79       75.30     27.08 o 
   6   8   8       87.78       68.52     26.49 o 
   7   8   8      104.29       79.46     27.53 o 
  -6   9   8      102.28       67.95     30.28 o 
  -5   9   8       94.88       48.80     35.12 o 
  -4   9   8       12.96      -21.52     26.72 o 
  -3   9   8       10.50        3.68     26.63 o 
  -2   9   8       80.88       64.75     28.91 o 
  -1   9   8       52.67       55.20     27.99 o 
   0   9   8       11.32       -5.30     29.64 o 
   1   9   8       53.92       24.85     32.54 o 
   2   9   8       77.59       62.21     30.83 o 
   3   9   8       10.49        2.40     25.34 o 
   4   9   8       16.19       28.95     27.41 o 
   5   9   8       95.52       63.28     28.52 o 
   6   9   8      109.78      123.16     35.48 o 
  -4  10   8       85.98       86.87     30.75 o 
  -3  10   8        3.82      -26.44     27.00 o 
  -2  10   8       86.16       61.66     28.87 o 
  -1  10   8       16.23      -10.34     31.67 o 
   0  10   8       47.25       23.97     29.75 o 
   1  10   8       16.71       -8.59     28.21 o 
   2  10   8       84.11       88.23     33.60 o 
   3  10   8        3.30       -6.79     31.59 o 
   4  10   8       83.82       74.50     30.95 o 
   0   1   9        5.08        3.67     28.24 o 
  -1   2   9      124.58      112.91     31.86 o 
   0   2   9       53.88       44.44     28.33 o 
   1   2   9      124.62      159.71     32.73 o 
  -2   3   9       45.09       49.20     30.02 o 
  -1   3   9       13.96      -11.84     27.50 o 
   0   3   9       70.07      104.54     31.18 o 
   1   3   9       12.32        9.18     26.43 o 
   2   3   9       44.82       46.69     28.03 o 
  -3   4   9       50.78        3.12     30.53 o 
  -2   4   9       19.06       16.20     28.93 o 
  -1   4   9       37.25       58.24     29.08 o 
   0   4   9       13.66       12.71     30.12 o 
   1   4   9       36.99       66.06     28.92 o 
   2   4   9       18.81      -21.09     25.09 o 
   3   4   9       54.69       56.41     29.06 o 
  -4   5   9        3.94      -29.03     30.51 o 
  -3   5   9      124.99      142.96     35.14 o 
  -2   5   9      130.12       94.13     38.98 o 
  -1   5   9       53.74       55.16     29.59 o 
   0   5   9       12.44       27.62     29.62 o 
   1   5   9       56.89      100.01     31.92 o 
   2   5   9      132.12      103.12     31.45 o 
   3   5   9      126.39      121.40     32.55 o 
   4   5   9        4.81       27.43     29.76 o 
  -2   6   9      101.55       94.65     32.27 o 
  -1   6   9       73.35       84.20     32.67 o 
   0   6   9        6.83      -18.28     28.73 o 
   1   6   9       75.51       90.59     32.29 o 
   2   6   9       97.62       69.51     31.47 o 
                                                 
